# Supplementary material for: A comparative analysis of aerosol exposure and prevention strategies in bystander, pre-hospital, and inpatient cardiopulmonary resuscitation using simulation manikins
Source: Sci Rep. 2023 Aug 2;13:12552. doi: 10.1038/s41598-023-39726-x (PMC10397338; doi:10.1038/s41598-023-39726-x)
Supplement: Supplementary file 1 — Supplementary Information. [file 41598_2023_39726_MOESM1_ESM.xlsx]

## Sheet: HEAD
A Comparative Analysis of Aerosol Exposure and Prevention Strategies in Bystander, Pre-hospital, and Inpatient Cardiopulmonary Resuscitation Using Simulation Manikins
Tzu-Yao Hung, MD, PhD a,b,c, Chung-Shiung Wen, MD a, Sheng-Han Yu, MD a, Yi-Chung Chen, MD d, Hsin-Ling Chen, MD, MS a, Wei-Lun Chen, MD a,, Chih-Chieh Wu, MD a, Yung-Cheng Su, MD, MPH e,f,*, Chung-Lung, Lin a,*, Shih-Cheng Hu, MD, PhD d,* , Tee Lin, MD, PhD d,* * These authors contributed equally to this work.
Head	Continuous CPR		Continuous CPR + Sugical Mask		Continuous CPR + N95		Continuous CPR + NRM 15L/min		30:2 FMV		30:2 FMV + Filter		30:2 SGA		30:2 SGA + Surgical Mask		30:2 SGA + Filter (A)		30:2 SGA + Filter + Surgical Mask (A)		30:2 SGA + Filter (B)		30:2 SGA + Filter + Surgical Mask (B)		Continuous CPR + ET		Continuous CPR + ET + Surgical Mask		Continuous CPR + ET + Filter		Continuous CPR + ET + Filter + Surgical Mask
1	172.451		150.318		183.956		162.356		210		87		97		175		93		183		129		238		82		209		102		119
2	158.531		148.34		210.235		214.433		217		77		77		201		121		165		97		257		115		236		74		108
3	191.784		166.141		252.687		197.584		233		87		102		222		134		133		88		230		134		312		84		111
4	248.237		144.385		299.181		211.369		247		119		95		197		100		136		111		260		114		238		68		96
5	200.291		134.495		329.503		196.053		228		87		112		191		104		127		104		348		115		272		94		124
6	213.437		152.296		250.665		209.838		227		88		87		199		290		98		106		376		653		266		86		114
7	159.305		132.517		232.472		219.028		186		93		117		195		144		130		136		395		1309		249		96		129
8	157.758		164.163		210.235		199.116		231		79		110		210		89		149		131		398		383		313		86		130
9	214.984		154.274		218.321		202.179		250		82		93		215		122		169		127		355		204		230		83		118
10	163.944		181.964		202.149		165.42		200		88		127		174		87		134		129		332		150		173		104		122
11	136.105		130.54		228.429		208.306		233		97		137		233		130		144		111		497		164		221		99		143
12	149.251		148.34		238.536		208.306		226		83		108		213		156		160		126		346		155		233		118		133
13	135.332		120.65		264.816		192.989		239		106		133		216		395		166		114		296		178		218		112		129
14	177.091		158.23		250.665		191.458		263		96		131		201		355		155		64		325		189		245		119		141
15	179.411		136.473		208.214		212.901		278		109		113		277		258		171		86		317		189		331		110		122
16	169.358		160.208		258.751		223.623		274		95		138		264		133		182		130		366		227		323		113		146
17	239.73		179.986		208.214		237.408		211		58		139		164		297		180		91		312		133		279		102		121
18	237.41		146.363		272.902		211.369		367		110		140		276		281		158		85		307		96		212		87		138
19	222.717		146.363		254.708		211.369		268		106		106		276		335		161		102		283		197		190		99		114
20	208.024		140.429		226.407		163.888		193		59		141		225		412		150		104		299		208		206		77		108
21	191.011		195.809		268.859		192.989		193		91		116		276		326		144		99		310		141		240		102		118
22	138.425		215.588		252.687		194.521		273		53		103		263		341		156		111		240		136		254		111		109
23	173.998		203.721		270.88		192.989		222		77		117		244		281		104		144		240		188		277		127		87
24	182.504		193.832		208.214		226.686		239		156		89		193		97		307		104		185		122		255		90		98
25	148.478		162.186		262.794		188.394		250		91		76		195		77		237		113		245		149		263		86		111
26	178.638		164.163		252.687		214.433		295		80		97		220		102		238		152		279		138		256		90		95
27	144.611		168.119		315.353		180.736		292		74		75		183		95		241		152		299		188		267		74		92
28	159.305		164.163		280.988		235.876		216		63		95		161		112		305		147		240		247		251		84		97
29	158.531		154.274		349.718		237.408		231		62		121		156		87		209		95		252		216		279		83		86
30	662.738		183.942		258.751		222.091		206		64		109		200		117		231		93		223		229		253		71		81
31	150.025		176.031		295.138		194.521		267		81		124		107		110		150		101		226		200		249		88		93
32	135.332		138.451		293.117		196.053		206		84		130		154		93		187		123		218		219		245		76		81
33	139.198		166.141		361.847		212.901		293		78		153		217		127		321		110		212		214		243		94		92
34	214.984		166.141		420.471		217.496		260		93		145		169		137		225		122		199		181		232		83		96
35	695.991		203.721		327.482		206.774		272		162		162		162		108		233		132		173		171		221		96		93
36	143.065		152.296		418.449		228.218		262		197		122		265		133		179		56		185		262		210		84		104
37	147.705		134.495		412.385		240.471		285		147		143		247		131		190		72		146		285		230		104		94
38	167.811		168.119		301.203		199.116		260		148		149		234		113		168		72		184		337		295		99		85
39	206.477		193.832		303.224		209.838		227		189		135		151		138		174		65		187		259		289		94		70
40	159.305		187.898		272.902		180.736		267		189		124		241		139		174		73		175		307		263		77		98
41	193.331		179.986		222.364		199.116		256		196		108		172		140		145		81		165		312		279		108		93
42	204.931		193.832		115.225		206.774		231		140		120		238		106		141		117		225		289		255		91		69
43	177.864		237.345		242.579		196.053		235		156		152		220		141		140		118		181		285		226		89		87
44	158.531		207.677		274.923		220.559		284		121		180		241		116		106		106		130		311		225		97		76
45	199.517		233.389		262.794		194.521		248		118		130		228		103		151		110		166		341		209		80		99
46	156.211		207.677		274.923		196.053		260		111		112		261		117		147		142		328		397		267		86		100
47	163.171		152.296		248.644		209.838		272		120		123		231		89		127		140		177		346		236		104		89
48	182.504		148.34		299.181		211.369		248		129		148		244		76		95		97		182		372		250		95		105
49	201.064		221.522		252.687		234.344		253		135		158		231		97		122		82		191		317		233		89		103
50	188.691		205.699		224.386		191.458		249		158		159		242		75		152		74		228		327		216		88		108
51	250.557		199.765		256.73		228.218		288		151		130		201		95		158		85		205		376		259		91		123
52	1026.2		185.92		301.203		185.331		275		147		142		201		121		215		75		181		267		311		93		106
53	948.867		185.92		244.601		275.699		272		121		107		191		109		189		109		199		197		243		115		109
54	459.354		166.141		236.515		222.091		258		144		96		217		124		191		149		156		254		307		105		114
55	532.046		243.278		240.558		212.901		243		166		112		170		130		223		107		158		290		385		102		115
56	742.39		259.101		272.902		235.876		248		162		129		165		153		229		127		188		327		386		102		97
57	1282.94		221.522		274.923		225.154		247		133		147		199		145		203		114		248		290		401		105		116
58	2145.2		267.013		274.923		251.193		240		138		125		201		162		195		129		202		257		419		89		122
59	3292.04		201.743		305.246		258.851		247		132		181		224		122		191		143		186		255		483		86		116
60	2824.95		181.964		315.353		255.788		247		149		174		196		143		185		114		263		273		445		88		109
61	1880.72		154.274		333.546		263.446		251		153		182		197		149		172		137		158		261		489		89		94
62	1934.08		183.942		335.568		238.939		263		144		134		217		135		174		104		245		270		431		87		96
63	1003.77		215.588		351.74		229.749		284		138		246		211		124		122		109		397		324		303		92		77
64	470.18		205.699		289.074		194.521		262		140		248		230		108		127		140		333		271		397		90		110
65	345.675		207.677		305.246		217.496		266		130		308		207		120		147		127		274		319		404		109		97
66	303.916		172.075		264.816		183.799		297		107		271		194		152		162		118		284		296		358		87		88
67	262.156		187.898		343.654		238.939		290		172		270		215		180		147		130		293		309		380		89		94
68	263.703		189.876		293.117		220.559		301		154		222		207		130		176		115		277		262		379		104		72
69	222.717		170.097		244.601		268.041		342		151		207		192		112		265		150		286		235		263		116		106
70	212.664		189.876		305.246		263.446		421		109		273		205		123		333		133		242		263		272		98		92
71	242.05		207.677		242.579		269.573		517		172		280		190		148		345		141		306		309		280		101		78
72	255.97		205.699		208.214		294.079		334		167		261		189		158		289		140		315		311		287		99		88
73	324.796		166.141		236.515		313.991		433		179		264		166		159		301		144		167		255		311		92		95
74	348.769		233.389		218.321		300.206		354		278		239		187		130		309		133		209		240		256		103		104
75	289.223		203.721		260.773		303.269		322		280		274		181		142		260		140		164		227		328		122		94
76	254.423		178.009		220.343		287.952		375		165		279		173		107		240		120		208		298		287		132		102
77	219.624		229.433		254.708		291.016		413		152		228		160		96		231		144		312		331		295		123		100
78	259.836		229.433		343.654		295.611		377		151		289		188		112		281		125		324		212		306		109		94
79	284.583		225.477		244.601		278.762		355		148		298		181		129		190		138		341		215		258		93		92
80	306.236		265.035		258.751		272.636		438		158		251		177		147		223		150		314		259		273		90		105
81	195.651		261.079		371.955		252.724		452		171		279		190		125		225		135		404		237		323		108		117
82	245.143		288.769		274.923		222.091		449		171		244		196		181		239		113		441		278		264		91		111
83	242.05		217.566		218.321		191.458		425		156		205		220		174		157		111		470		349		325		116		90
84	205.704		257.123		373.976		243.534		426		185		221		186		182		194		146		522		318		291		101		76
85	296.956		268.991		307.267		313.991		407		184		239		202		134		190		131		314		242		293		115		62
86	292.316		205.699		349.718		240.471		415		226		314		205		246		182		125		357		224		376		112		56
87	319.382		270.969		375.998		258.851		360		231		273		210		248		977		141		334		258		305		115		105
88	372.742		249.212		343.654		258.851		323		235		238		225		308		1167		105		331		288		378		102		71
89	314.742		265.035		274.923		281.826		302		234		291		223		271		578		148		129		261		562		119		73
90	342.582		213.61		256.73		260.383		359		232		245		212		270		185		149		199		263		463		126		92
91	208.797		205.699		270.88		313.991		412		225		215		213		222		255		165		275		216		475		103		109
92	224.264		178.009		291.095		343.092		395		275		246		201		207		424		209		313		194		557		128		117
93	256.743		187.898		248.644		350.751		369		208		244		218		273		205		155		379		156		463		101		87
94	248.237		245.256		262.794		317.054		384		127		228		191		280		228		114		328		161		393		108		99
95	277.623		259.101		297.16		352.282		354		136		246		205		261		202		152		376		161		383		116		112
96	293.089		298.659		305.246		281.826		408		184		255		212		264		225		178		336		167		281		70		114
97	298.503		233.389		309.289		301.737		351		179		252		135		239		234		196		347		175		277		95		126
98	423.781		239.323		307.267		310.927		386		145		236		195		274		206		143		351		246		228		100		75
99	443.887		259.101		351.74		347.687		339		156		199		186		279		203		162		373		264		303		122		83
100	385.888		259.101		333.546		313.991		422		121		169		240		228		212		169		359		304		328		156		90
101	397.488		268.991		396.213		343.092		438		184		156		223		289		259		143		329		326		312		131		117
102	487.193		249.212		280.988		271.104		323		164		207		236		298		292		162		337		351		437		134		96
103	945.774		267.013		311.31		240.471		306		178		186		186		251		320		123		347		302		358		161		79
104	347.995		247.234		331.525		214.433		366		197		208		259		279		291		132		325		449		336		157		87
105	562.206		298.659		317.375		272.636		468		212		197		231		244		237		150		305		341		306		110		96
106	388.981		221.522		373.976		304.801		475		230		297		190		205		217		166		309		419		302		143		100
107	553.699		247.234		311.31		321.649		534		238		271		183		221		255		120		365		373		300		149		131
108	1179.32		257.123		331.525		307.864		465		268		263		229		239		1317		152		368		416		319		147		122
109	1160.76		227.455		353.761		300.206		414		253		199		235		314		145		165		383		335		264		126		78
110	533.593		267.013		351.74		260.383		456		219		207		230		273		151		178		371		339		226		128		106
111	3632.3		233.389		418.449		292.547		377		202		243		241		238		253		168		324		356		331		131		113
112	2690.39		290.747		313.332		309.396		403		209		300		262		291		233		173		243		344		322		142		99
113	2211.7		213.61		357.804		287.952		486		276		294		219		245		324		151		256		268		371		130		96
114	1314.65		247.234		341.632		303.269		566		260		236		212		215		351		227		290		252		553		115		103
115	1125.96		237.345		349.718		310.927		310		220		223		267		246		340		145		315		279		526		128		88
116	651.911		233.389		309.289		291.016		552		220		278		270		244		369		168		141		271		492		132		88
117	349.542		284.814		371.955		341.561		509		258		321		266		228		214		170		143		263		585		132		119
118	448.527		237.345		406.32		320.117		526		127		292		237		246		189		160		171		337		584		113		92
119	776.416		338.216		365.89		295.611		525		157		261		229		255		213		152		240		410		669		115		95
120	739.297		274.924		345.675		312.459		523		205		247		347		252		267		185		307		527		354		101		102
121	474.047		211.632		380.041		450.309		627		271		263		368		236		309		194		262		523		357		107		84
122	239.73		239.323		400.256		436.524		624		282		269		286		199		298		180		260		487		360		89		89
123	363.462		278.88		337.589		470.22		640		345		206		337		169		424		186		291		414		392		130		105
124	363.462		290.747		341.632		476.347		599		233		189		260		156		444		195		338		385		288		102		108
125	368.875		245.256		380.041		434.992		640		242		238		225		207		290		206		336		393		331		147		145
126	446.981		259.101		335.568		474.815		562		148		194		215		186		323		148		166		317		336		145		105
127	401.355		247.234		369.933		465.625		606		144		216		280		208		231		167		99		294		262		162		115
128	547.513		255.146		367.912		468.689		525		160		245		322		197		302		123		112		390		246		144		125
129	573.806		245.256		392.17		412.017		641		155		224		290		297		232		174		147		373		254		184		93
130	356.502		255.146		303.224		321.649		640		194		307		323		271		257		181		125		299		246		153		73
131	440.021		231.411		301.203		274.168		674		183		327		386		263		265		197		203		317		263		195		105
132	300.823		241.3		337.589		251.193		715		280		289		417		199		219		214		182		417		341		161		70
133	296.183		229.433		311.31		327.776		630		284		311		389		207		283		141		147		333		253		173		66
134	383.568		227.455		341.632		349.219		640		177		317		206		243		287		190		176		404		245		179		92
135	394.395		263.057		323.439		333.902		616		67		321		256		300		276		155		238		343		238		163		83
136	454.714		233.389		329.503		304.801		620		161		281		362		294		266		165		160		276		242		210		62
137	426.101		193.832		390.148		304.801		543		209		275		368		236		258		185		215		413		219		232		88
138	491.06		176.031		418.449		289.484		545		218		284		323		223		267		162		208		454		251		232		72
139	409.861		257.123		375.998		312.459		423		249		274		346		278		335		142		213		528		264		164		96
140	424.554		209.654		371.955		284.889		491		167		229		321		321		395		229		209		552		307		153		78
141	425.328		191.854		398.234		323.181		432		178		225		365		292		309		178		181		371		232		221		88
142	579.219		235.367		335.568		297.142		426		347		260		439		261		284		5426		272		538		288		157		93
143	200.291		217.566		321.417		381.384		381		223		337		373		247		455		1953		310		507		161		118		90
144	208.797		241.3		347.697		412.017		539		207		294		348		263		356		39084		1467		348		241		128		114
145	310.102		267.013		349.718		427.334		592		280		268		269		269		456		5192		4449		346		267		144		95
146	310.876		233.389		299.181		404.359		581		195		332		231		206		387		1033		7042		342		212		119		100
147	330.209		211.632		307.267		382.916		590		226		367		248		189		264		199		1673		358		228		103		113
148	178.638		215.588		317.375		453.372		598		253		317		235		238		158		199		1470		415		212		148		122
149	261.383		233.389		274.923		396.7		581		274		258		282		194		167		8919		2194		467		211		106		99
150	287.676		276.902		307.267		275.699		527		264		305		303		216		229		33412		959		424		215		114		74
151	336.395		261.079		371.955		372.194		458		258		325		428		245		216		20529		513		473		270		104		78
152	398.261		241.3		327.482		257.319		517		264		311		301		224		294		2207		319		510		267		187		69
153	378.928		209.654		311.31		286.421		445		264		377		332		307		330		689		303		445		299		191		94
154	351.862		239.323		303.224		327.776		453		270		338		296		327		297		346		258		522		266		178		102
155	427.648		221.522		341.632		215.964		480		232		350		393		289		300		197		340		520		261		128		87
156	364.235		217.566		333.546		358.409		518		243		379		392		311		278		204		305		469		209		161		97
157	325.569		282.836		331.525		289.484		485		239		354		365		317		322		216		342		425		284		186		98
158	433.834		298.659		295.138		315.522		425		243		368		402		321		264		223		431		476		242		154		98
159	472.5		259.101		408.342		219.028		440		253		328		464		281		278		535		449		495		262		231		109
160	444.661		270.969		373.976		255.788		433		233		360		470		275		224		346		377		436		315		114		130
161	318.609		261.079		392.17		310.927		555		121		337		424		284		210		270		447		506		316		146		124
162	318.609		253.168		369.933		323.181		611		146		447		397		274		204		281		330		445		258		113		118
163	409.088		225.477		361.847		355.346		604		147		408		438		229		237		214		353		400		219		110		102
164	429.194		259.101		365.89		539.145		479		212		413		410		225		215		213		323		294		297		121		125
165	375.062		272.946		369.933		451.84		346		239		427		404		260		246		207		228		381		299		127		114
166	436.927		290.747		392.17		555.993		493		207		320		420		337		242		204		276		375		264		189		121
167	426.101		290.747		460.901		467.157		369		210		306		401		294		303		267		331		403		280		205		105
168	546.739		290.747		380.041		422.739		367		205		294		453		268		322		227		374		405		209		92		132
169	558.339		227.455		414.406		292.547		384		201		241		375		332		306		235		479		529		187		153		124
170	284.583		243.278		414.406		462.562		432		199		368		377		367		257		179		638		495		243		123		88
171	486.42		282.836		448.772		557.525		480		221		523		375		317		208		205		603		570		255		176		117
172	617.885		304.592		384.084		621.855		489		204		458		442		258		401		221		478		498		335		178		112
173	429.194		255.146		367.912		640.235		420		261		364		411		305		307		233		359		517		175		224		115
174	360.368		318.437		345.675		853.136		368		224		369		392		325		219		215		311		494		264		197		121
175	355.729		294.703		319.396		756.641		311		227		389		423		311		383		211		332		313		363		262		114
176	389.755		310.526		343.654		562.12		334		245		370		388		377		444		192		284		451		303		194		104
177	406.768		288.769		365.89		601.943		342		227		417		302		338		540		208		313		344		391		188		131
178	378.155		257.123		446.75		261.914		435		250		343		373		350		330		217		306		421		295		161		125
179	382.795		294.703		361.847		223.623		487		258		372		383		379		423		230		281		413		302		192		115
180	445.434		284.814		365.89		303.269		379		209		388		374		354		395		188		297		280		376		158		150
181	353.409		229.433		400.256		249.661		350		189		393		366		368		530		219		272		327		407		169		126
182	259.063		187.898		361.847		274.168		343		191		378		421		328		363		182		308		314		404		186		110
183	272.983		225.477		367.912		271.104		333		196		383		429		360		338		202		337		262		396		172		99
184	305.463		251.19		414.406		301.737		403		234		396		332		337		336		198		346		244		374		173		89
185	288.449		241.3		311.31		321.649		385		224		383		331		447		485		181		357		340		366		193		83
186	351.862		203.721		359.826		364.536		401		252		342		393		408		482		208		363		429		309		218		88
187	283.809		288.769		380.041		405.89		444		260		437		329		413		526		197		346		437		403		190		115
188	308.556		217.566		418.449		335.434		445		299		424		356		427		463		202		378		405		493		240		120
189	286.129		231.411		473.03		390.574		476		320		368		357		320		631		215		273		483		412		191		91
190	315.516		227.455		400.256		433.46		464		299		365		364		306		570		205		322		535		323		211		107
191	306.236		253.168		353.761		431.929		409		317		384		410		294		525		262		326		453		217		206		96
192	311.649		227.455		347.697		496.259		323		355		384		435		241		630		349		280		293		237		171		95
193	310.876		265.035		325.46		487.069		321		346		314		430		368		476		276		277		318		219		145		91
194	240.503		247.234		339.611		330.839		386		317		434		450		523		291		232		291		404		276		207		101
195	278.396		270.969		313.332		387.511		392		320		393		453		458		413		222		237		474		308		176		102
196	249.01		231.411		402.277		338.497		376		190		348		483		364		347		227		244		466		317		175		137
197	252.103		191.854		481.115		326.244		442		202		286		444		369		357		223		251		485		332		185		129
198	517.353		255.146		384.084		716.818		443		207		300		505		389		398		249		250		316		272		177		141
199	655.778		241.3		412.385		658.615		440		282		293		419		370		415		209		246		382		332		176		107
200	622.525		290.747		420.471		680.058		496		270		302		257		417		479		217		254		208		300		206		103
201	486.42		272.946		341.632		793.401		360		294		363		310		343		475		248		258		304		248		187		119
202	416.048		276.902		325.46		782.679		371		262		385		279		372		567		285		223		238		331		208		107
203	499.567		300.637		388.127		755.109		376		321		336		319		388		607		275		235		260		337		203		98
204	556.019		286.792		473.03		726.008		399		254		427		304		393		552		268		448		262		373		143		100
205	576.899		298.659		349.718		825.566		421		269		352		336		378		613		284		400		385		359		108		112
206	525.86		282.836		343.654		906.744		524		234		394		297		383		531		262		407		327		390		109		99
207	518.9		274.924		347.697		742.856		485		275		452		327		396		536		257		349		391		312		164		107
208	436.927		290.747		313.332		709.16		530		286		394		316		383		488		262		412		420		318		154		109
209	459.354		241.3		339.611		744.388		358		245		412		366		342		457		263		456		423		487		149		112
210	375.835		324.371		335.568		582.032		470		277		444		325		437		426		259		450		456		369		136		94
211	495.7		302.614		406.32		605.007		438		220		355		331		424		398		234		411		483		422		164		115
212	528.953		310.526		384.084		742.856		487		241		356		358		368		484		257		242		433		425		176		82
213	561.432		359.973		329.503		758.173		539		198		323		383		365		501		244		275		477		449		249		112
214	591.592		318.437		388.127		563.652		563		230		362		376		384		538		250		350		408		387		222		87
215	581.539		316.46		373.976		572.842		546		200		379		425		384		501		241		418		395		389		195		100
216	586.179		300.637		434.621		510.043		521		234		313		316		314		516		235		393		344		512		179		94
217	514.26		284.814		448.772		523.828		481		249		346		330		434		499		220		388		399		596		126		119
218	558.339		255.146		501.33		513.107		430		248		440		334		393		424		229		412		498		660		132		102
219	506.526		284.814		424.514		456.435		535		246		241		381		348		409		233		325		632		469		143		111
220	480.234		280.858		378.019		479.41		636		252		321		293		286		415		205		328		563		587		168		108
221	544.419		322.393		430.578		484.005		839		339		319		352		300		403		198		314		515		581		176		75
222	588.499		308.548		418.449		673.931		809		330		338		350		293		421		221		333		488		504		117		87
223	569.939		294.703		448.772		712.223		762		378		321		352		302		384		232		311		418		608		107		81
224	511.166		308.548		462.922		787.274		692		368		273		344		363		434		239		332		507		659		99		82
225	498.793		302.614		388.127		801.059		720		373		300		545		385		448		219		237		320		616		78		98
226	549.833		263.057		394.191		923.592		621		322		248		427		336		342		215		295		505		605		106		104
227	559.886		314.482		357.804		836.287		641		348		282		411		427		348		229		313		442		580		100		109
228	595.459		300.637		371.955		886.832		648		339		282		455		352		406		239		281		399		630		124		98
229	700.631		324.371		375.998		808.718		606		256		323		253		394		508		274		341		420		637		127		105
230	638.765		318.437		349.718		794.933		665		294		324		288		452		443		260		407		358		553		93		136
231	622.525		359.973		270.88		748.983		666		308		352		264		394		456		235		754		441		553		117		113
232	520.446		395.575		313.332		759.704		637		297		291		379		412		513		223		632		399		550		116		117
233	547.513		296.681		365.89		1262.09		682		270		384		269		444		426		237		553		403		540		120		104
234	424.554		294.703		477.073		461.03		871		314		379		273		355		398		226		550		469		432		133		55
235	1338.62		310.526		373.976		592.753		808		338		351		480		356		390		286		524		444		523		130		78
236	575.352		267.013		335.568		617.26		698		344		355		528		323		446		280		513		451		439		156		95
237	478.687		253.168		343.654		649.425		667		348		315		482		362		535		261		481		463		403		151		84
238	363.462		253.168		295.138		871.516		792		380		342		419		379		605		214		499		456		303		154		109
239	454.714		257.123		331.525		1632.75		635		329		288		432		313		385		244		565		474		353		174		100
240	446.207		284.814		473.03		1004.77		610		274		331		514		346		444		274		509		315		491		173		137
241	474.047		308.548		456.858		860.794		607		268		359		436		440		380		239		586		305		536		175		83
242	473.274		330.305		493.244		794.933		662		264		315		326		241		433		257		907		283		488		160		73
243	520.446		300.637		442.707		658.615		607		228		379		296		321		420		235		484		291		377		144		133
244	396.715		300.637		489.201		537.613		769		229		308		387		319		413		234		622		289		477		173		98
245	441.567		304.592		466.965		634.108		759		267		433		438		338		479		212		345		281		476		198		135
246	412.954		312.504		483.137		594.285		675		346		459		430		321		495		228		434		310		543		190		93
247	364.235		290.747		450.793		600.412		621		304		324		447		273		513		224		537		384		485		178		107
248	394.395		298.659		513.459		554.462		620		332		474		385		300		448		261		385		436		479		185		103
249	406.768		302.614		523.567		755.109		635		298		473		357		248		488		213		387		407		321		190		90
250	454.714		302.614		479.094		649.425		680		328		465		491		282		487		209		345		352		322		159		144
251	392.075		268.991		529.631		617.26		687		319		533		496		282		437		230		370		397		430		156		125
252	426.874		292.725		430.578		716.818		658		352		494		570		323		517		248		363		319		414		162		111
253	440.021		387.663		517.502		497.79		741		286		497		508		324		478		236		333		293		339		167		124
254	369.648		373.818		497.287		442.65		595		330		437		477		352		466		224		347		346		459		180		108
255	315.516		312.504		422.492		422.739		667		359		446		702		291		456		218		429		446		426		148		110
256	293.089		524.136		386.105		467.157		628		353		510		671		384		482		165		411		377		403		154		130
257	284.583		446.999		454.836		490.132		594		335		441		606		379		481		210		479		433		411		165		116
258	304.689		607.207		355.783		520.765		630		280		459		520		351		474		230		508		332		444		158		118
259	330.209		668.521		367.912		500.853		650		247		469		386		355		418		204		489		307		515		148		111
260	383.568		480.623		434.621		488.6		583		281		543		412		315		477		226		392		385		432		149		140
261	359.595		458.866		539.739		491.664		541		291		560		525		342		465		256		361		543		401		136		99
262	374.288		433.154		450.793		612.665		643		318		542		807		288		473		391		387		465		401		201		89
263	399.035		482.601		424.514		588.158		578		302		562		706		331		465		230		434		388		406		158		149
264	477.914		474.689		479.094		595.817		633		337		602		560		359		411		269		427		292		359		172		142
265	480.234		373.818		345.675		528.423		443		351		575		564		315		462		225		415		323		417		185		144
266	846.789		261.079		311.31		568.247		517		340		345		594		379		474		163		325		339		390		161		147
267	815.856		320.415		309.289		510.043		488		365		362		614		308		426		194		366		275		427		203		160
268	965.107		257.123		287.052		603.475		529		365		482		526		433		807		214		371		469		452		237		165
269	945.774		344.15		293.117		646.361		591		334		524		490		459		527		186		372		404		602		250		164
270	975.16		318.437		351.74		661.678		513		279		585		580		324		448		240		379		459		473		212		139
271	1071.05		357.995		359.826		699.97		560		269		710		501		474		345		264		354		412		453		248		169
272	1739.98		411.397		341.632		562.12		495		349		481		507		473		340		214		314		417		463		171		92
273	1683.52		310.526		321.417		578.968		490		365		712		516		465		376		240		354		385		451		144		109
274	1281.4		344.15		333.546		542.208		565		330		527		623		533		477		200		359		385		437		138		116
275	791.109		330.305		335.568		571.31		567		314		673		571		494		331		312		398		330		430		163		162
276	700.631		284.814		293.117		600.412		533		312		887		549		497		366		238		381		356		473		170		125
277	587.725		346.128		280.988		549.867		575		353		787		679		437		381		221		415		334		502		219		166
278	597.779		405.464		258.751		592.753		536		329		997		794		446		406		219		540		358		439		205		155
279	682.844		373.818		244.601		627.981		547		328		734		824		510		407		246		243		368		419		168		120
280	662.738		338.216		343.654		592.753		624		298		757		781		441		384		234		178		373		467		96		151
281	580.765		377.774		355.783		546.803		595		308		703		692		459		433		246		278		350		483		115		178
282	600.872		314.482		446.75		554.462		688		318		734		807		469		482		247		259		399		602		104		171
283	567.619		381.729		471.008		551.398		655		358		813		774		543		477		238		199		450		440		83		150
284	584.632		2225.11		475.051		503.917		638		312		780		1206		560		581		244		207		427		629		146		145
285	610.152		1101.68		483.137		533.018		660		303		804		617		542		529		218		174		412		554		157		155
286	586.179		2668.15		440.686		516.17		695		364		793		591		562		517		291		255		548		481		161		162
287	606.285		1791.95		359.826		582.032		686		363		793		491		602		595		355		232		519		423		211		154
288	627.165		1948.2		466.965		614.196		704		323		765		499		575		411		313		192		481		489		191		133
289	611.698		860.375		404.299		505.448		623		319		706		616		345		439		385		261		519		469		273		120
290	609.378		1024.54		369.933		569.778		752		370		685		636		362		440		330		391		272		444		233		154
291	579.219		2861.98		434.621		603.475		772		372		715		693		482		445		308		294		259		400		186		149
292	577.672		4361.21		333.546		617.26		694		351		738		710		524		399		267		340		275		470		178		129
293	571.486		5259.16		398.234		738.261		639		430		718		716		585		466		279		369		249		562		163		126
294	531.273		2608.81		442.707		644.83		1114		432		733		624		710		511		287		304		257		514		183		151
295	575.352		2080.72		618.577		672.4		4566		474		677		625		481		485		265		315		292		522		173		111
296	470.954		1611.97		606.448		747.451		2254		470		713		643		712		567		278		332		317		564		219		102
297	451.621		870.264		616.556		941.972		1368		445		684		675		527		515		540		470		326		410		156		140
298	318.609		638.853		551.868		929.719		767		448		646		697		673		561		475		385		365		521		141		173
299	292.316		739.724		511.438		889.896		633		474		678		730		887		636		410		395		316		273		186		166
300	325.569		1190.68		596.341		974.137		629		511		709		736		787		566		358		313		385		401		175		159
301	465.54		1093.76		527.61		1007.83		693		493		704		803		997		862		363		321		401		372		265		116
302	453.167		676.432		527.61		975.669		677		482		678		773		734		1085		510		242		601		513		214		111
303	489.513		2397.18		483.137		931.251		558		506		690		780		757		1104		753		224		497		513		210		113
304	580.765		2840.22		491.223		687.716		658		480		680		654		703		1253		620		332		603		524		248		115
305	449.301		2636.5		541.76		701.501		649		345		545		782		734		785		461		314		524		517		168		125
306	375.062		684.344		586.233		580.5		625		327		561		765		813		807		349		338		398		466		196		119
307	393.621		407.442		626.663		687.716		703		279		661		680		780		2362		399		313		347		444		194		116
308	373.515		458.866		719.652		476.347		760		381		609		507		804		3911		540		384		434		505		183		146
309	347.995		399.53		602.405		557.525		695		316		562		600		793		3430		583		353		406		510		191		166
310	413.728		407.442		545.803		554.462		666		350		716		617		793		3770		541		425		458		634		161		113
311	414.501		401.508		600.384		503.917		567		348		780		606		765		3412		556		364		562		641		159		125
312	416.048		397.552		642.835		464.094		655		342		695		557		706		3171		424		327		405		688		176		133
313	400.581		751.592		622.62		505.448		610		357		570		437		685		2854		483		292		484		532		118		134
314	457.034		931.578		531.653		612.665		636		383		533		448		715		2351		466		316		731		457		173		126
315	437.701		721.923		505.373		603.475		671		435		588		528		738		1607		421		334		718		551		174		113
316	524.313		943.445		588.255		549.867		682		497		830		601		718		1453		519		380		674		571		132		157
317	501.113		935.534		539.739		595.817		685		529		827		585		733		478		596		386		707		417		131		162
318	447.754		518.203		525.588		606.538		620		440		776		535		677		323		795		365		619		467		142		151
319	487.967		581.495		551.868		669.336		700		378		740		542		713		357		598		369		513		391		115		141
320	497.247		589.406		622.62		591.222		525		361		822		532		684		2554		698		367		568		435		213		124
321	566.072		433.154		588.255		635.64		834		449		763		627		646		999		362		436		577		428		160		146
322	508.846		421.287		549.846		582.032		837		462		783		563		678		1916		358		410		726		382		126		124
323	498.793		433.154		555.911		577.437		774		387		811		670		709		414		512		391		596		353		135		115
324	525.86		480.623		483.137		577.437		695		452		653		706		704		428		252		376		469		382		195		126
325	528.18		397.552		519.524		545.272		565		353		619		818		678		369		239		366		647		387		215		104
326	489.513		508.313		539.739		554.462		652		377		838		752		690		430		240		375		567		528		250		123
327	498.793		468.756		515.481		591.222		853		412		670		731		680		457		258		386		540		488		198		95
328	869.215		532.048		590.276		643.298		737		434		595		717		545		444		254		370		579		470		209		102
329	1293.77		668.521		430.578		814.844		722		384		817		587		561		478		238		378		608		482		229		137
330	1654.14		729.835		430.578		779.616		689		368		839		634		661		539		236		324		756		543		198		103
331	1680.43		648.742		513.459		782.679		630		447		690		642		609		888		252		314		744		574		133		126
332	1716.78		512.269		402.277		699.97		554		564		642		719		562		531		286		291		743		532		199		114
333	2664.87		773.348		404.299		658.615		632		352		640		741		716		441		300		342		660		525		206		131
334	3408.81		981.025		428.557		732.134		649		374		637		657		780		514		349		307		602		464		213		115
335	1887.68		1034.43		428.557		686.185		657		478		813		665		695		507		393		278		458		434		165		149
336	1348.68		666.543		529.631		787.274		660		404		1047		714		570		878		479		308		443		483		165		103
337	921.028		632.919		533.674		868.452		694		357		1541		706		533		1903		455		335		483		502		185		89
338	835.962		644.786		588.255		796.464		693		363		551		614		588		807		372		467		684		418		187		131
339	594.685		492.49		513.459		775.021		648		355		637		561		830		677		407		332		687		486		169		97
340	547.513		470.734		547.825		739.793		625		511		516		588		827		701		345		415		726		514		202		77
341	518.126		381.729		503.352		793.401		650		482		489		587		776		804		331		438		729		543		166		87
342	490.287		387.663		468.987		730.603		630		498		493		695		740		644		446		288		693		441		163		150
343	554.473		312.504		517.502		676.995		691		441		585		821		822		664		438		247		625		446		163		116
344	564.526		292.725		438.664		810.249		643		446		568		637		763		647		417		306		644		515		119		96
345	538.233		316.46		683.265		782.679		697		501		636		699		783		683		410		300		719		542		144		99
346	535.913		282.836		636.771		758.173		616		438		798		699		811		685		387		338		724		504		112		75
347	498.793		302.614		650.921		775.021		648		508		811		676		653		686		392		293		567		647		122		112
348	506.526		332.283		606.448		883.769		573		501		770		715		619		672		224		306		537		519		130		101
349	519.673		286.792		553.889		1148.75		562		492		830		658		838		679		243		389		592		488		214		78
350	504.98		322.393		501.33		1072.16		662		554		467		775		670		872		272		339		502		513		263		127
351	502.66		290.747		986.489		704.565		605		418		302		755		595		736		224		379		525		606		176		102
352	465.54		270.969		1758.7		663.21		634		446		458		624		817		726		226		428		470		723		185		121
353	487.193		336.238		1516.12		707.628		752		409		651		599		839		619		199		292		482		601		130		98
354	500.34		251.19		1601.02		673.931		778		418		517		620		690		504		145		277		538		535		210		98
355	531.273		425.243		800.512		739.793		782		436		639		604		642		658		178		243		441		552		149		117
356	501.887		356.017		2929.14		765.831		552		455		539		656		640		656		169		259		498		606		139		101
357	515.033		324.371		6317.17		660.146		475		1106		492		624		637		818		171		313		506		613		157		97
358	535.913		314.482		2209.49		733.666		518		820		521		595		813		823		220		359		625		645		163		137
359	489.513		409.42		751.996		621.855		646		485		574		634		1047		847		233		340		579		670		129		86
360	452.394		336.238		693.372		686.185		557		493		458		612		1541		810		221		347		596		696		182		103
361	402.901		334.26		6094.8		580.5		609		466		484		630		551		633		245		354		732		591		130		97
362	498.793		292.725		5179.07		673.931		750		407		550		654		637		611		174		353		804		482		140		90
363	466.314		249.212		3280.88		814.844		642		508		468		758		516		774		255		412		822		456		127		100
364	437.701		316.46		818.705		917.466		443		328		506		710		489		869		327		393		849		453		103		99
365	472.5		306.57		626.663		922.061		457		447		624		696		493		623		238		714		895		468		166		114
366	524.313		359.973		483.137		778.084		625		323		650		489		585		873		216		345		742		539		144		114
367	502.66		344.15		446.75		896.022		568		485		676		650		568		939		224		323		675		789		122		127
368	608.605		304.592		547.825		1047.66		646		495		647		700		636		1144		310		306		648		586		132		147
369	740.07		296.681		392.17		1058.38		594		530		740		686		798		648		285		351		621		528		138		149
370	675.884		375.796		485.158		1217.67		520		510		878		611		811		551		291		323		679		502		105		163
371	555.246		298.659		602.405		1006.3		532		478		922		710		770		571		245		351		588		461		126		158
372	611.698		336.238		452.815		1098.2		642		448		956		710		830		632		312		528		597		411		114		126
373	749.35		338.216		448.772		1294.25		679		281		853		793		467		814		294		489		602		440		169		121
374	586.952		276.902		418.449		801.059		629		421		678		771		302		989		289		355		549		428		194		140
375	568.392		302.614		274.923		732.134		538		353		724		763		458		1071		300		373		559		520		209		196
376	617.885		312.504		503.352		863.857		559		392		945		714		651		978		280		375		720		478		240		175
377	624.845		356.017		444.729		914.402		531		480		1139		714		517		1030		297		581		687		454		176		141
378	603.192		340.194		446.75		1081.35		592		411		1208		718		639		947		227		536		608		490		201		115
379	726.924		292.725		555.911		1337.14		518		558		1115		806		539		917		240		377		571		546		154		112
380	637.991		312.504		584.212		1087.48		568		382		1399		921		492		970		240		394		594		549		162		113
381	515.033		431.176		541.76		863.857		551		327		1141		843		521		564		228		345		641		529		199		135
382	619.432		354.039		612.513		931.251		633		448		936		887		574		562		241		495		586		521		186		137
383	551.379		403.486		422.492		877.642		604		377		898		840		458		626		232		512		591		538		146		134
384	650.365		391.619		489.201		906.744		571		421		607		844		484		757		243		501		447		487		174		170
385	699.857		340.194		420.471		1024.68		519		271		620		823		550		529		321		570		427		522		173		142
386	604.738		375.796		355.783		977.2		650		349		563		773		468		750		300		510		447		520		183		165
387	610.152		356.017		418.449		1095.14		595		386		645		796		506		647		282		478		457		553		182		116
388	579.992		350.083		555.911		1049.19		591		386		697		764		624		679		253		483		420		457		197		129
389	624.072		399.53		430.578		971.074		588		189		466		724		650		647		312		488		455		599		223		111
390	553.699		375.796		442.707		1111.99		668		328		1071		720		676		729		315		439		428		589		219		132
391	589.272		363.929		450.793		1145.68		716		304		758		645		647		592		296		353		408		502		200		114
392	601.645		312.504		454.836		1183.97		568		319		1088		565		740		617		280		515		431		520		202		145
393	585.405		354.039		458.879		1010.9		601		396		1126		497		878		646		366		445		481		539		240		125
394	606.285		377.774		515.481		889.896		557		312		770		548		922		708		358		430		587		569		212		116
395	579.219		401.508		471.008		869.984		722		313		719		540		956		680		307		449		635		583		168		127
396	606.285		361.951		442.707		565.183		606		463		626		722		853		732		271		403		612		629		191		122
397	531.273		352.061		588.255		879.174		619		387		677		718		678		767		345		438		545		564		148		141
398	586.179		336.238		654.964		693.843		621		327		692		679		724		794		319		392		572		592		203		101
399	715.324		367.884		642.835		896.022		515		548		571		765		945		837		338		407		630		524		121		108
400	588.499		363.929		582.19		948.099		632		516		474		699		1139		865		333		382		464		530		159		121
401	448.527		365.906		610.491		1036.94		582		369		507		820		1208		906		348		348		440		532		181		156
402	488.74		391.619		640.814		1092.08		522		336		475		730		1115		777		298		358		516		549		194		120
403	546.739		379.752		586.233		1122.71		566		259		480		759		1399		780		218		411		554		553		175		110
404	632.578		389.641		549.846		1177.85		533		332		704		818		1141		876		260		377		313		605		158		110
405	529.726		367.884		578.147		1210.01		579		351		721		881		936		611		247		413		435		619		205		102
406	570.712		308.548		568.04		764.299		507		479		983		767		898		675		323		353		486		589		175		102
407	604.738		330.305		557.932		934.314		560		405		638		691		607		782		284		375		578		601		178		132
408	552.153		304.592		561.975		957.289		616		381		604		566		620		874		281		448		441		696		191		122
409	550.606		403.486		527.61		952.694		539		460		828		653		563		911		228		560		560		682		183		104
410	578.446		304.592		513.459		908.276		477		520		795		612		645		590		244		566		477		618		109		128
411	577.672		324.371		531.653		793.401		549		456		774		848		697		637		292		522		383		621		189		137
412	517.353		357.995		475.051		1087.48		613		509		871		586		466		599		282		412		464		639		167		117
413	582.312		369.862		485.158		601.943		760		435		809		577		1071		751		252		428		649		663		150		141
414	566.072		407.442		481.115		1040		716		431		814		710		758		744		301		428		542		622		183		114
415	519.673		389.641		341.632		975.669		656		300		737		632		1088		777		280		392		743		535		179		156
416	549.059		401.508		351.74		876.111		745		367		818		726		1126		723		318		410		609		570		150		133
417	650.365		373.818		392.17		922.061		693		310		595		971		770		632		299		405		491		658		172		135
418	518.9		403.486		497.287		727.539		721		272		578		721		719		700		285		478		465		737		196		106
419	556.792		320.415		549.846		808.718		542		386		626		682		626		685		322		442		464		729		201		112
420	554.473		413.375		592.298		808.718		730		359		518		680		677		652		3611		433		414		829		162		114
421	600.099		389.641		648.899		851.604		613		353		473		806		692		766		3433		301		525		876		189		111
422	559.886		468.756		630.706		903.681		573		359		551		859		571		722		2290		397		807		863		233		126
423	526.633		371.84		517.502		713.755		748		400		501		641		474		785		2397		396		388		862		276		134
424	556.019		409.42		543.782		958.82		652		415		542		555		507		921		1249		408		627		749		314		122
425	622.525		425.243		570.061		767.363		717		457		567		641		475		764		337		443		627		721		296		94
426	614.792		395.575		632.728		794.933		663		647		515		709		480		654		339		418		458		691		262		131
427	491.833		357.995		612.513		797.996		596		648		574		743		704		775		278		457		478		723		308		147
428	681.297		399.53		608.47		877.642		750		229		566		715		721		750		260		390		493		756		273		149
429	744.71		383.707		590.276		1055.32		662		355		588		842		983		765		259		345		468		784		265		132
430	1116.68		435.132		610.491		824.034		605		466		599		851		638		772		262		367		459		757		230		111
431	986.76		387.663		667.093		859.262		595		523		637		821		604		743		273		344		489		901		232		89
432	755.536		443.043		553.889		796.464		592		636		631		845		828		775		274		296		475		799		189		108
433	1282.94		466.778		471.008		721.413		545		704		583		749		795		725		313		322		607		787		173		105
434	2073.28		439.088		481.115		661.678		600		527		832		816		774		719		295		445		735		738		196		95
435	7709.26		488.535		628.685		686.185		641		457		746		820		871		682		327		537		550		768		187		150
436	6843.13		512.269		677.2		635.64		630		418		756		608		809		812		342		526		529		871		160		144
437	4683.24		478.645		630.706		765.831		705		566		584		785		814		817		303		561		514		714		251		95
438	2417.41		484.579		731.781		736.729		651		693		524		842		737		911		317		634		501		725		259		137
439	1254.33		425.243		703.48		696.906		716		662		502		793		818		847		374		614		528		760		236		125
440	1148.38		452.933		301.203		778.084		686		704		486		826		595		891		370		639		553		731		276		115
441	2258.1		470.734		450.793		555.993		716		499		519		871		578		928		311		706		572		819		280		99
442	2604.55		452.933		357.804		807.186		637		607		534		801		626		888		319		679		583		800		281		105
443	3069.32		478.645		460.901		582.032		606		468		531		767		518		999		340		635		733		978		237		126
444	1645.63		427.22		559.954		618.791		642		512		524		723		473		1002		339		542		690		1028		200		132
445	2433.65		435.132		612.513		586.627		727		646		554		769		551		894		303		357		640		1020		235		165
446	6215.97		456.889		572.083		681.59		762		513		508		764		501		865		347		313		568		829		210		173
447	6986.97		423.265		547.825		894.491		750		414		505		719		542		786		315		353		569		634		212		161
448	10288.3		452.933		545.803		686.185		795		447		572		763		567		838		310		350		565		694		223		111
449	8384.37		431.176		521.545		776.553		732		513		464		743		515		775		312		321		610		724		205		108
450	6696.98		346.128		456.858		882.237		781		581		568		570		574		652		284		347		543		657		215		140
451	5107.8		357.995		588.255		778.084		839		684		555		364		566		624		272		335		601		751		199		142
452	5005.72		387.663		491.223		802.591		759		564		605		456		588		689		255		349		639		656		237		123
453	7426.99		379.752		378.019		1007.83		790		555		555		457		599		709		266		797		667		580		240		129
454	7288.57		452.933		390.148		958.82		797		334		543		388		637		721		287		1257		962		566		206		103
455	8581.56		423.265		466.965		920.529		782		354		584		502		631		556		243		622		667		504		174		105
456	9242.76		425.243		580.169		914.402		807		429		553		598		583		649		222		997		751		632		182		124
457	9132.94		413.375		493.244		909.807		945		433		565		669		832		717		299		1549		648		710		236		106
458	9880.75		401.508		450.793		899.086		1129		468		487		634		746		840		276		837		641		654		248		109
459	10416.7		344.15		537.717		753.578		1533		485		475		686		756		829		281		399		579		521		311		112
460	14444.1		330.305		563.997		820.971		1883		437		535		872		584		853		298		477		618		599		286		84
461	19250.3		330.305		438.664		721.413		1586		450		592		995		524		847		334		429		673		438		321		119
462	13202.9		340.194		444.729		814.844		1074		632		602		827		502		783		323		603		668		524		267		118
463	10408.2		336.238		495.266		745.919		681		639		664		812		486		875		316		550		601		700		215		161
464	7027.96		318.437		529.631		770.426		748		715		921		953		519		726		299		494		697		915		205		127
465	11094.9		387.663		527.61		745.919		741		589		1046		791		534		608		322		511		893		897		316		137
466	7320.27		403.486		487.18		796.464		801		645		730		664		531		661		306		437		977		845		215		141
467	5556.32		387.663		471.008		822.503		868		659		577		669		524		648		284		525		829		822		268		158
468	1643.31		437.11		596.341		843.946		1134		663		657		694		554		637		352		515		623		773		252		118
469	504.98		500.402		584.212		847.009		1198		484		803		752		508		585		360		547		761		819		203		151
470	556.019		496.446		697.415		880.706		1354		453		616		741		505		723		276		556		866		668		267		132
471	1118.22		520.18		487.18		816.376		2568		686		684		732		572		772		301		1178		723		761		322		131
472	690.577		482.601		491.223		842.414		1726		371		620		755		464		613		327		3478		847		635		299		156
473	1442.25		524.136		384.084		902.149		1833		366		657		675		568		591		233		3054		897		686		350		153
474	2559.7		446.999		444.729		842.414		1951		462		641		895		555		854		272		999		1059		937		381		121
475	2819.54		435.132		477.073		960.352		2818		580		702		766		605		921		350		401		624		858		280		122
476	4063.04		441.066		507.395		889.896		2549		578		663		809		555		827		322		308		574		953		272		120
477	4245.54		464.8		468.987		859.262		1989		456		586		867		543		911		351		311		568		882		267		127
478	5520.75		496.446		541.76		747.451		2227		787		688		745		584		832		353		348		693		844		297		104
479	7064.3		468.756		584.212		784.211		2249		561		700		723		553		601		318		351		568		948		353		88
480	7028.73		381.729		543.782		729.071		1506		684		716		675		565		645		313		336		500		895		457		89
481	2860.52		381.729		525.588		869.984		1559		691		713		778		487		858		331		378		488		835		490		77
482	546.739		431.176		602.405		836.287		1521		636		707		819		475		851		325		375		701		986		542		121
483	629.485		460.844		473.03		816.376		1229		647		690		739		535		720		255		399		534		920		532		133
484	614.018		445.021		529.631		1303.44		715		627		651		783		592		860		295		363		655		876		390		119
485	507.3		409.42		549.846		1473.46		865		699		630		789		602		1042		341		448		819		828		311		114
486	544.419		393.597		505.373		1504.09		1078		682		706		921		664		931		318		644		719		852		350		118
487	443.887		419.309		321.417		1695.55		1103		684		675		823		921		856		308		512		878		854		394		133
488	495.7		549.849		446.75		1645.01		745		639		896		848		1046		855		304		573		510		935		416		104
489	501.113		1513.07		503.352		1418.32		819		696		1071		858		730		804		270		463		784		894		385		176
490	491.833		2796.71		471.008		1187.04		944		744		877		847		577		727		261		451		636		884		337		171
491	543.646		2260.71		624.642		1220.73		1373		723		777		757		657		625		322		399		617		951		349		142
492	464.767		4519.44		525.588		1162.53		916		668		692		881		803		662		282		403		609		968		399		137
493	526.633		1364.73		499.309		1111.99		745		748		782		787		616		691		276		475		531		971		366		138
494	556.019		565.672		507.395		960.352		747		553		701		865		684		704		318		451		418		1000		328		139
495	542.099		822.795		622.62		1018.56		768		690		752		772		620		811		303		371		474		1061		329		122
496	498.793		518.203		659.007		1093.61		787		862		711		723		657		774		270		350		502		1029		338		129
497	457.807		367.884		576.126		961.884		806		829		656		799		641		784		303		353		546		836		384		158
498	471.727		383.707		588.255		784.211		920		766		645		731		702		710		312		348		485		880		354		98
499	752.443		365.906		450.793		787.274		1689		794		664		678		663		765		329		351		563		986		361		105
500	535.139		427.22		489.201		845.477		1193		780		596		682		586		783		333		418		689		748		350		115
501	533.593		421.287		454.836		854.667		1048		792		557		676		688		745		307		409		548		750		318		129
502	1146.84		379.752		400.256		899.086		1285		887		619		732		700		808		305		407		559		977		289		102
503	996.813		411.397		363.869		862.326		1683		866		648		779		716		838		345		487		540		760		266		95
504	1033.93		482.601		335.568		805.654		1432		924		592		733		713		715		379		418		652		638		380		117
505	1206.38		650.72		412.385		857.731		1527		792		689		582		707		742		337		550		441		710		288		149
506	747.03		547.871		416.428		914.402		1168		843		601		626		690		770		334		574		544		970		301		161
507	797.296		472.712		493.244		845.477		999		541		639		592		651		766		310		484		674		904		350		119
508	1057.13		522.158		475.051		851.604		510		679		633		598		630		833		359		555		1001		990		399		75
509	938.041		490.512		458.879		995.58		517		1392		637		585		706		779		249		550		992		962		409		121
510	1075.69		462.822		430.578		990.985		724		781		729		575		675		889		289		608		951		941		504		96
511	980.573		443.043		600.384		987.922		684		806		701		634		896		858		287		1571		1008		886		459		95
512	1008.41		464.8		440.686		1053.78		520		772		698		577		1071		914		352		1515		968		918		328		136
513	1357.18		522.158		598.362		1119.64		531		789		662		610		877		838		395		997		843		959		255		120
514	1068.73		514.247		509.416		1085.95		505		678		734		648		777		958		493		941		585		884		302		143
515	1403.58		498.424		533.674		990.985		767		717		716		1118		692		843		726		929		594		798		246		143
516	1263.61		462.822		557.932		987.922		842		716		791		830		782		875		489		729		659		881		354		114
517	829.002		468.756		630.706		1010.9		585		620		682		952		701		912		504		782		798		995		248		97
518	797.296		464.8		535.696		1066.04		689		495		643		731		752		931		382		657		743		884		284		95
519	785.696		452.933		535.696		1038.47		1087		664		719		574		711		990		355		839		724		939		238		100
520	877.721		484.579		557.932		1021.62		943		572		719		691		656		939		337		950		840		956		210		120
521	791.883		539.959		549.846		955.757		868		615		1543		1060		645		927		355		815		911		846		247		111
522	811.989		498.424		551.868		879.174		936		701		1124		980		664		902		358		752		749		799		224		142
523	807.349		482.601		525.588		920.529		841		739		749		979		596		782		377		1123		757		705		231		100
524	790.336		435.132		515.481		915.934		840		690		925		871		557		782		294		686		703		774		273		123
525	801.163		470.734		608.47		1032.34		856		697		822		924		619		849		316		512		644		1017		280		159
526	666.604		450.955		612.513		983.327		775		666		1202		1013		648		969		415		520		790		982		232		166
527	700.631		567.649		624.642		977.2		853		645		910		916		592		925		407		523		513		1043		234		120
528	624.072		441.066		584.212		911.339		803		803		928		830		689		1146		348		571		992		939		264		110
529	669.698		464.8		570.061		964.947		702		932		975		1060		601		1306		393		824		1222		677		273		153
530	679.751		494.468		634.749		998.644		649		2283		925		505		639		1176		347		1264		1238		728		279		132
531	709.137		476.667		580.169		1055.32		639		2113		854		615		633		1082		374		1702		1150		926		267		126
532	699.084		541.937		566.018		886.832		589		1020		978		902		637		1087		369		880		1000		850		298		123
533	699.857		478.645		572.083		1021.62		633		904		986		466		729		1590		376		1291		1092		986		320		163
534	765.59		557.76		636.771		951.162		786		686		953		679		701		2017		392		1637		1205		879		307		146
535	713.777		433.154		634.749		958.82		1101		668		882		514		698		2057		1617		1681		1140		978		354		152
536	747.803		476.667		735.824		1110.46		1047		621		902		732		662		1232		1592		942		1116		959		307		137
537	751.67		486.557		640.814		1098.2		1214		625		978		771		734		1093		480		596		1127		926		333		194
538	1026.2		443.043		659.007		1096.67		1075		582		900		810		716		1399		383		573		1273		831		271		111
539	1003		448.977		624.642		1257.49		1138		497		1023		874		791		1896		313		670		1369		809		404		94
540	771.003		504.357		667.093		1203.89		1199		550		1070		763		682		1966		335		544		1067		861		411		161
541	793.429		480.623		721.673		1164.06		981		472		949		874		643		2370		361		528		921		913		321		104
542	880.815		431.176		572.083		1116.58		916		463		923		740		719		2976		315		439		662		985		282		89
543	861.482		381.729		673.157		978.732		941		322		764		831		719		1918		253		438		774		839		259		121
544	822.816		365.906		606.448		906.744		851		497		801		877		1543		1485		210		458		1271		886		251		94
545	852.975		365.906		638.792		1001.71		1017		373		797		960		1124		1226		226		491		1310		887		224		90
546	754.763		429.198		586.233		1085.95		956		422		763		1016		749		1036		275		487		1291		828		170		107
547	742.39		367.884		555.911		1118.11		1025		338		711		1013		925		976		260		533		1061		794		144		132
548	780.283		423.265		701.458		971.074		1160		352		914		734		822		989		433		467		896		850		148		106
549	824.362		407.442		652.942		1069.1		1233		391		687		728		1202		905		421		504		855		820		199		85
550	673.564		466.778		588.255		984.859		1187		653		587		785		910		1012		397		510		1040		881		175		97
551	522.766		417.331		622.62		1130.37		1092		696		641		846		928		1088		368		400		1128		771		211		110
552	604.738		354.039		590.276		1101.27		1139		353		697		790		975		1138		368		403		755		801		194		133
553	732.337		417.331		614.534		1208.48		1040		246		810		811		925		1707		435		402		579		760		245		144
554	699.857		431.176		632.728		1085.95		664		554		825		897		854		2095		433		479		772		820		239		114
555	675.111		354.039		691.351		1020.09		886		704		787		897		978		957		426		464		909		799		264		117
556	564.526		446.999		661.028		1007.83		881		385		1033		890		986		818		455		525		909		598		283		89
557	551.379		450.955		636.771		1056.85		815		408		1081		929		953		797		427		856		747		661		273		96
558	525.86		528.092		600.384		1122.71		873		413		1023		909		882		801		351		1276		645		638		297		102
559	575.352		448.977		642.835		1243.71		968		389		860		930		902		786		283		787		663		868		286		140
560	586.952		425.243		654.964		1162.53		870		413		953		851		978		776		316		634		685		938		289		115
561	590.045		427.22		602.405		1164.06		840		398		929		878		900		820		271		479		781		909		241		135
562	740.07		385.685		624.642		1044.59		924		516		1027		843		1023		456		266		518		805		836		292		95
563	584.632		354.039		533.674		1082.89		883		438		1202		871		1070		494		304		297		651		611		313		145
564	618.658		423.265		630.706		1030.81		1050		556		1163		868		949		655		294		367		711		871		281		149
565	575.352		450.955		687.308		1053.78		1089		599		1129		809		923		641		288		383		726		799		270		125
566	568.392		373.818		654.964		1073.7		1017		405		953		823		764		863		356		458		724		648		344		137
567	589.272		413.375		699.437		1136.49		1130		529		888		780		801		900		428		321		625		780		324		124
568	579.219		431.176		768.168		1036.94		1151		711		932		813		797		850		359		392		723		742		321		150
569	603.192		397.552		836.898		1187.04		1205		433		845		857		763		943		364		418		1099		869		314		126
570	610.925		411.397		946.059		977.2		1140		420		860		890		711		795		417		475		639		742		305		173
571	768.683		425.243		1176.51		972.605		1030		530		892		935		914		424		479		502		733		674		289		173
572	524.313		458.866		859.135		1024.68		1099		474		879		868		687		641		321		482		818		578		264		112
573	515.806		425.243		620.599		1069.1		1105		559		826		798		587		824		177		565		560		686		225		140
574	619.432		454.911		513.459		1021.62		1057		599		1003		857		641		847		325		518		519		778		280		154
575	484.873		433.154		531.653		1066.04		917		570		1055		864		697		758		306		595		591		769		261		179
576	528.953		480.623		610.491		1023.15		968		501		1086		834		810		650		296		580		620		623		267		146
577	608.605		476.667		551.868		1015.49		988		588		994		828		825		600		344		528		623		718		229		172
578	643.405		508.313		547.825		906.744		1066		710		1283		831		787		683		276		391		575		730		235		187
579	514.26		450.955		594.319		912.871		1045		708		1093		786		1033		742		315		385		805		806		256		198
580	501.113		403.486		693.372		891.427		1113		550		1109		603		1081		775		242		413		661		860		212		181
581	532.046		468.756		713.587		938.909		1103		535		949		760		1023		780		290		414		768		928		251		191
582	614.018		532.048		847.006		960.352		1160		655		922		970		860		783		284		530		982		866		259		170
583	593.139		767.415		628.685		964.947		1044		590		980		934		953		741		361		562		835		587		355		196
584	648.045		567.649		563.997		882.237		882		563		938		1046		929		715		348		639		1097		644		380		119
585	701.404		476.667		479.094		992.517		970		1174		1009		1119		1027		750		369		703		1143		599		211		154
586	621.752		464.8		487.18		937.377		1021		826		1076		1117		1202		715		388		1028		1189		651		256		137
587	685.164		496.446		471.008		931.251		1096		793		938		888		1163		781		361		774		722		621		243		148
588	602.419		577.539		495.266		885.301		1102		700		893		1055		1129		665		360		725		659		714		210		153
589	586.179		537.981		363.869		986.39		1058		571		843		1125		953		643		384		357		648		569		254		168
590	544.419		597.318		410.363		940.441		1094		543		743		960		888		884		391		356		663		675		265		140
591	477.14		628.963		497.287		1052.25		1115		715		846		896		932		805		372		351		839		744		238		136
592	518.9		613.14		529.631		1357.05		993		623		869		852		845		765		372		347		878		611		248		113
593	525.86		660.609		464.944		1101.27		973		660		919		832		860		811		340		460		1001		627		256		113
594	510.393		646.764		545.803		1373.9		981		668		991		898		892		764		383		343		984		441		197		130
595	582.312		739.724		606.448		1830.34		1055		603		950		837		879		1102		456		433		917		530		276		136
596	563.752		836.64		576.126		2576.26		1069		616		922		816		826		819		464		382		986		688		243		171
597	564.526		1105.63		650.921		2479.76		1120		653		858		961		1003		775		485		367		788		663		193		180
598	587.725		1297.48		610.491		2438.41		1095		590		887		971		1055		709		413		387		688		598		231		122
599	573.806		1501.21		535.696		2784.56		1008		733		816		934		1086		782		480		369		727		615		242		140
600	590.819		872.242		608.47		3237.93		1147		631		937		970		994		893		475		348		726		544		207		110
601	578.446		840.596		620.599		3384.97		1107		567		1068		820		1283		877		491		327		1013		643		179		133
602	623.298		971.135		731.781		3317.58		1102		690		1138		959		1093		636		463		350		1106		1004		196		144
603	610.925		1028.49		818.705		3216.49		872		921		1046		1008		1109		592		465		413		918		641		177		141
604	579.992		1445.82		695.394		3384.97		838		653		1083		1095		949		939		518		448		1045		830		192		118
605	660.418		1151.12		715.609		2798.35		730		766		1082		1144		922		1051		476		441		767		500		185		142
606	648.045		452.933		650.921		3086.3		785		1248		1171		1327		980		939		487		466		696		543		203		107
607	652.685		603.251		586.233		3947.09		1005		1162		1082		1088		938		923		486		439		645		625		289		110
608	661.964		399.53		675.179		5661.02		956		1603		1011		1021		1009		932		483		375		716		630		272		150
609	627.938		393.597		663.05		6771.48		1033		1897		1077		987		1076		813		471		408		752		718		234		141
610	653.458		340.194		707.523		7592.45		929		1551		1145		971		938		1092		483		420		877		653		219		93
611	745.483		383.707		648.899		3127.65		766		1734		1050		963		893		1091		513		510		770		652		226		121
612	759.403		375.796		513.459		6661.2		853		1281		969		957		843		800		487		534		815		583		238		139
613	778.736		371.84		517.502		4650.13		969		655		866		780		743		769		526		515		788		618		269		166
614	712.23		352.061		503.352		5691.66		618		1303		1010		789		846		832		504		558		649		736		329		174
615	606.285		413.375		414.406		6383.97		604		1375		877		821		869		714		505		563		636		727		239		141
616	576.899		419.309		468.987		4181.44		610		1293		872		824		919		612		502		483		601		851		244		169
617	596.232		443.043		432.6		2928.54		703		805		892		948		991		655		465		475		793		889		286		173
618	648.045		409.42		432.6		3904.21		1032		560		852		918		950		664		430		434		538		560		277		126
619	637.991		371.84		503.352		4484.71		1006		605		878		852		922		537		445		428		582		487		307		207
620	736.977		460.844		509.416		4758.87		1082		653		939		1153		858		707		417		2511		648		692		257		167
621	633.351		399.53		521.545		6501.91		1290		564		673		1011		887		773		427		2793		863		754		373		191
622	604.738		431.176		614.534		4722.11		1389		636		661		1051		816		746		393		1622		635		641		399		213
623	615.565		435.132		636.771		4374.43		1121		664		821		1137		937		761		407		1435		676		809		384		158
624	630.258		417.331		636.771		4890.6		1229		515		859		1129		1068		773		360		1522		708		853		450		129
625	583.085		587.428		654.964		4719.05		490		452		863		727		1138		802		435		1223		625		917		287		174
626	607.058		502.38		590.276		4601.11		697		648		772		833		1046		1087		394		1035		681		893		246		175
627	603.192		403.486		578.147		3770.95		1062		574		869		975		1083		1042		428		944		731		698		321		120
628	540.553		429.198		549.846		4598.05		674		555		775		832		1082		985		468		740		733		643		339		150
629	573.806		381.729		659.007		3219.55		734		486		891		865		1171		1208		437		672		689		645		240		126
630	583.859		421.287		533.674		4274.87		952		527		1023		911		1082		1200		469		668		718		736		201		144
631	599.325		557.76		434.621		3702.03		1095		423		754		880		1011		1279		406		729		603		841		221		120
632	596.232		632.919		634.749		2724.83		1199		481		902		927		1077		1151		421		733		708		1016		211		62
633	601.645		474.689		679.222		2452.19		1139		606		764		1127		1145		1135		474		716		674		947		253		94
634	528.953		446.999		659.007		1550.04		1367		544		809		1203		1050		1295		936		739		849		558		276		119
635	603.192		445.021		770.189		1104.33		1166		588		670		831		969		1194		1060		620		641		723		308		120
636	572.259		435.132		699.437		971.074		1007		743		693		820		866		1326		1719		495		701		548		188		153
637	603.192		466.778		471.008		1012.43		1061		954		760		854		1010		1269		3185		446		752		679		261		130
638	845.242		492.49		503.352		1062.97		1032		997		701		827		877		1300		3477		491		838		858		228		153
639	792.656		427.22		448.772		1105.86		1127		771		657		865		872		1164		1999		505		727		646		258		137
640	748.577		445.021		606.448		1142.62		1125		885		814		888		892		1098		1988		527		864		659		295		141
641	616.338		492.49		594.319		938.909		1079		1027		994		879		852		1150		1642		547		993		738		293		150
642	577.672		2367.51		596.341		1147.21		979		911		820		862		878		1154		1225		548		1110		756		304		103
643	764.043		3659.06		620.599		980.264		949		995		916		830		939		806		927		528		1035		808		261		161
644	655.778		2612.77		608.47		896.022		1060		1296		959		827		673		586		1040		548		772		735		212		147
645	566.846		3471.17		600.384		877.642		1061		879		947		891		661		715		521		519		452		715		230		157
646	606.285		4276.16		622.62		869.984		1051		1089		816		910		821		845		625		532		607		765		244		148
647	4966.28		7788.86		592.298		834.756		1008		1000		808		854		859		972		705		583		602		741		205		148
648	1595.37		11562.6		527.61		931.251		1090		1113		916		1025		863		1079		1189		642		651		754		250		143
649	26544.3		12779		667.093		1027.75		1049		1243		1004		1136		772		1133		1319		552		653		691		329		166
650	6125.49		13845.1		588.255		923.592		1074		1087		1226		1121		869		1317		1912		654		752		582		266		202
651	737.75		7624.7		709.544		932.782		1070		607		1324		1240		775		1258		2085		625		685		667		299		172
652	550.606		5061.38		614.534		873.047		1249		1022		1458		1079		891		1177		964		618		818		583		199		192
653	538.233		4824.03		644.856		997.112		1143		956		1394		1074		1023		1140		1057		630		967		647		164		193
654	524.313		5520.24		568.04		1055.32		1146		694		1305		1132		754		1042		800		693		885		562		184		209
655	535.139		5096.98		695.394		1171.72		1185		585		1159		1278		902		933		1364		621		629		734		161		198
656	546.739		3874.65		578.147		1168.66		1101		590		1201		1212		764		954		1883		755		878		635		173		192
657	554.473		2725.51		602.405		1128.83		919		599		1141		1217		809		1181		587		748		759		581		145		218
658	583.085		3249.64		598.362		1113.52		1061		666		1082		1076		670		1190		415		733		800		644		172		161
659	574.579		3633.35		705.501		1546.98		1022		545		973		1225		693		1248		362		672		929		665		163		175
660	627.165		6321.28		656.985		2493.55		987		569		865		1191		760		1115		413		678		690		767		183		188
661	627.938		6972		572.083		1802.77		980		611		837		1197		701		1159		439		635		646		711		163		177
662	646.498		6107.67		578.147		2139.73		910		629		815		1197		657		1293		436		626		756		810		161		154
663	808.896		6679.28		713.587		2504.27		846		670		865		1137		814		1144		481		537		713		618		142		183
664	888.548		7589.1		683.265		2528.77		950		655		833		1064		994		1108		466		607		719		622		295		195
665	891.641		4422.52		665.071		2896.37		984		666		837		1094		820		1218		523		588		758		773		393		190
666	695.991		3235.8		580.169		2582.38		884		599		799		1116		916		1336		387		461		778		970		232		205
667	868.442		5116.76		661.028		2844.3		673		706		894		1056		959		1246		481		625		714		968		401		181
668	734.657		5037.64		580.169		1980.44		987		599		886		1137		947		1233		458		616		776		855		299		153
669	743.163		2980.65		626.663		2151.99		691		633		889		1109		816		1226		464		778		851		664		252		171
670	725.377		2567.28		634.749		2363.35		705		599		966		1188		808		1192		363		412		750		630		208		190
671	666.604		2733.42		711.566		2289.83		809		653		1082		1147		916		1076		401		480		860		637		260		226
672	696.764		2662.22		671.136		1997.29		816		608		998		1032		1004		787		431		709		794		408		320		218
673	666.604		1983.81		721.673		1819.61		872		649		1008		952		1226		776		400		638		729		506		370		172
674	698.311		1382.53		689.329		2110.63		859		575		1066		1043		1324		975		442		635		859		902		288		190
675	703.724		1246.06		713.587		2279.11		931		602		1099		950		1458		1000		408		738		785		933		307		173
676	753.99		1046.29		715.609		2426.15		1089		589		1064		1040		1394		987		409		770		893		1053		212		159
677	713.777		804.994		652.942		2469.04		1039		585		1103		1016		1305		1034		367		743		937		954		202		179
678	690.577		1072.01		739.867		2432.28		977		694		1105		1098		1159		1451		357		459		867		789		274		201
679	796.523		814.883		659.007		2680.41		1036		626		1130		841		1201		1408		430		432		889		573		353		195
680	759.403		986.958		679.222		2113.69		1096		653		1115		979		1141		1640		370		418		789		687		382		190
681	903.241		1022.56		749.974		2000.35		985		700		1113		1040		1082		1291		395		334		805		947		394		229
682	940.361		1032.45		816.683		2185.68		1000		660		1168		1072		973		1120		361		451		853		1031		308		198
683	1046.31		1030.47		689.329		2272.99		985		625		1091		1119		865		1030		403		413		750		870		211		201
684	1052.49		886.087		610.491		2174.96		1043		589		1134		1249		837		1032		456		558		728		629		228		219
685	872.308		977.069		537.717		2164.24		1032		548		1114		1117		815		1172		411		424		789		614		280		239
686	819.722		1653.5		610.491		2381.73		1043		639		1127		1194		865		1103		365		472		765		648		284		176
687	917.934		1410.22		576.126		2393.99		1145		577		1056		1127		833		1076		463		516		777		872		342		165
688	832.095		1788		563.997		2976.02		829		617		1054		966		837		1288		429		423		657		923		319		162
689	788.789		2533.65		572.083		3942.5		766		593		1084		1073		799		1019		449		459		806		942		281		191
690	801.936		2828.36		695.394		3293.07		746		685		995		782		894		884		396		436		769		931		218		196
691	805.029		2854.07		705.501		2904.03		681		569		946		666		886		861		419		443		724		885		185		171
692	776.416		1926.45		557.932		2746.27		755		628		1135		957		889		1123		389		430		782		788		232		196
693	777.963		2145.99		563.997		2277.58		978		595		1203		1284		966		1131		425		436		791		686		281		169
694	762.496		1586.25		578.147		2220.91		1047		608		1196		1038		1082		937		464		422		845		721		279		255
695	809.669		1309.35		596.341		2026.39		954		629		1068		1171		998		883		459		394		708		644		284		232
696	914.841		2252.8		626.663		2567.07		947		656		1026		922		1008		1066		460		438		533		656		311		217
697	885.455		2691.88		570.061		2603.83		925		656		976		1077		1066		1315		510		436		657		595		278		204
698	849.882		3627.42		541.76		2104.5		1108		657		977		1183		1099		1199		693		476		554		658		271		223
699	907.108		1869.09		600.384		1876.29		916		623		1066		1231		1064		1354		1123		487		749		678		245		210
700	839.829		1095.74		527.61		2164.24		1051		625		1065		1243		1103		1294		704		594		699		681		246		225
701	865.348		642.809		636.771		1986.57		1034		635		1030		1287		1105		2008		608		603		764		611		277		215
702	847.562		751.592		640.814		2312.81		969		685		957		1171		1130		1423		688		503		731		610		249		205
703	1041.67		761.481		580.169		2046.3		1065		615		951		1115		1115		1238		742		498		927		796		261		232
704	1074.15		672.477		689.329		3118.46		869		641		1152		1140		1113		1096		657		475		817		995		266		245
705	1050.17		931.578		654.964		3058.73		746		631		1064		1230		1168		941		575		421		811		1095		342		257
706	1000.68		1004.76		576.126		3354.34		859		569		1137		1308		1091		958		639		432		706		1123		336		232
707	1033.93		886.087		703.48		2936.2		709		571		964		1206		1134		967		732		481		791		819		325		271
708	1021.56		915.755		634.749		3375.78		759		595		937		1140		1114		1113		619		455		712		960		377		276
709	1064.09		575.561		588.255		3942.5		566		634		880		912		1127		1479		641		499		723		1081		373		253
710	1032.39		415.353		594.319		3835.28		514		675		901		981		1056		1109		651		488		578		1198		301		259
711	907.881		486.557		555.911		3505.97		790		792		905		1041		1054		1139		761		459		596		1204		308		215
712	860.708		539.959		572.083		3034.22		714		650		753		1051		1084		1178		668		489		611		1141		331		206
713	875.402		504.357		561.975		3276.23		934		704		928		996		995		1206		611		550		612		980		348		197
714	856.842		470.734		531.653		8004.47		1041		690		652		895		946		1232		531		517		722		1121		319		269
715	1241.96		466.778		608.47		4391.28		1209		555		812		773		1135		1091		603		555		606		822		329		185
716	2701.22		377.774		638.792		1955.93		1043		612		1136		912		1203		1227		600		475		824		691		291		148
717	2221.76		482.601		620.599		2020.26		872		603		914		919		1196		1115		632		480		1011		713		313		166
718	2547.33		441.066		626.663		2568.6		705		647		820		1083		1068		1140		508		453		926		681		327		204
719	2444.47		393.597		679.222		2746.27		804		683		951		1237		1026		1252		450		444		1058		567		333		187
720	4071.54		427.22		622.62		1297.32		912		651		799		1115		976		941		451		458		732		603		392		146
721	8260.64		401.508		663.05		1128.83		1065		668		853		1199		977		888		392		442		713		714		386		197
722	7694.56		427.22		853.07		1228.39		671		672		858		1407		1066		839		361		460		645		575		363		168
723	13114.8		399.53		677.2		1142.62		667		643		843		1173		1065		942		496		444		756		716		358		203
724	20229.4		429.198		689.329		929.719		799		618		951		1210		1030		892		399		432		657		706		373		147
725	21755.9		466.778		659.007		750.514		674		686		1030		1088		957		871		421		414		603		549		328		152
726	18855.2		344.15		642.835		787.274		918		673		935		1041		951		865		406		406		680		739		321		201
727	15901.8		419.309		725.716		813.313		999		666		937		1100		1152		878		388		434		700		889		310		190
728	10961.1		405.464		733.802		1044.59		1221		656		918		1078		1064		986		540		507		646		805		262		150
729	3932.35		395.575		659.007		1182.44		1244		679		945		1161		1137		986		470		483		640		555		364		211
730	4032.11		389.641		745.931		1222.27		760		711		913		1188		964		946		645		428		772		689		322		164
731	8236.66		476.667		721.673		1320.29		758		637		862		1161		937		979		567		477		729		666		210		132
732	7351.21		458.866		656.985		1085.95		778		737		845		1030		880		1021		356		665		756		933		227		181
733	5028.15		484.579		699.437		1023.15		745		685		974		1114		901		962		490		640		768		1012		231		178
734	3998.08		476.667		871.264		1104.33		866		892		977		1117		905		978		346		558		751		728		259		174
735	4230.85		536.003		774.232		1089.01		1009		750		1060		1080		753		1054		426		596		665		700		227		152
736	4173.62		545.893		689.329		1064.51		1163		789		941		1114		928		1074		354		709		724		647		241		159
737	4751.3		454.911		792.426		1131.9		1079		702		913		2692		652		1101		339		600		692		632		223		179
738	5514.57		427.22		792.426		1024.68		987		732		884		1775		812		1118		387		618		703		753		221		171
739	4359.99		419.309		788.383		1047.66		1137		742		1014		1461		1136		1073		390		463		623		729		367		158
740	3692.62		450.955		865.199		1050.72		1136		767		1044		1597		914		1070		416		429		610		829		289		194
741	5577.98		460.844		812.64		1095.14		1305		840		1001		1022		820		1134		428		418		545		821		252		218
742	6491.27		518.203		814.662		1168.66		1282		780		896		1025		951		1035		369		435		622		847		307		163
743	4523.94		474.689		849.027		1108.92		1258		895		1034		1055		799		1098		395		395		696		852		317		178
744	5072.22		480.623		822.748		1226.86		1274		1026		920		990		853		908		570		3444		826		774		266		166
745	2398.85		545.893		749.974		1288.13		1019		897		850		1155		858		847		638		2261		727		814		280		233
746	3159.8		490.512		754.017		1406.07		993		927		1143		1106		843		809		576		1552		793		564		252		235
747	3746.75		445.021		790.404		1401.47		1012		737		787		1142		951		925		480		936		691		607		274		196
748	3401.07		520.18		818.705		1196.23		683		740		984		1089		1030		935		536		761		801		605		311		209
749	6029.6		464.8		816.683		1168.66		641		659		997		1605		935		936		583		843		734		629		325		201
750	3520.94		500.402		745.931		1177.85		641		715		885		2340		937		1072		654		1534		693		697		267		181
751	3764.54		617.096		857.113		1180.91		684		687		854		5283		918		1313		481		1026		667		484		292		217
752	3377.1		516.225		929.887		1295.79		764		691		969		2941		945		1190		299		562		555		680		295		267
753	3121.13		579.517		857.113		1208.48		664		816		971		1817		913		1655		429		501		624		633		386		192
754	3462.94		498.424		737.845		1225.33		741		862		987		983		862		3008		426		456		833		701		373		179
755	3692.62		464.8		731.781		943.504		691		785		1006		967		845		8361		441		456		685		702		448		187
756	3670.19		512.269		754.017		957.289		683		699		1147		928		974		8362		563		453		786		980		437		138
757	4006.59		528.092		749.974		974.137		633		660		1089		1082		977		1972		632		421		736		1051		329		156
758	4800.02		528.092		572.083		866.921		669		684		1122		1028		1060		2473		320		410		749		620		360		162
759	4609		518.203		691.351		675.463		727		721		1057		1199		941		4283		345		508		863		542		353		202
760	5502.19		514.247		729.759		802.591		996		695		1080		1167		913		1408		381		471		637		593		306		187
761	4482.95		482.601		723.695		1026.21		727		829		1105		1182		884		1738		443		455		597		515		336		189
762	3053.85		431.176		717.63		1007.83		914		697		1207		1040		1014		1196		377		439		581		621		365		192
763	1919.39		541.937		654.964		1006.3		772		747		1209		1017		1044		1823		305		477		691		542		331		217
764	1886.13		504.357		715.609		1052.25		646		544		1151		1091		1001		2159		337		435		797		536		336		185
765	1395.07		547.871		602.405		1177.85		1005		662		1153		1158		896		7250		545		416		678		562		275		187
766	1013.05		551.826		582.19		1364.71		946		722		1213		1045		1034		7508		574		449		761		863		272		152
767	887.001		575.561		598.362		889.896		954		536		1198		1012		920		10611		572		480		654		734		344		160
768	791.109		648.742		671.136		900.617		1052		539		1181		961		850		3083		462		534		604		885		393		170
769	728.47		741.702		782.318		1159.47		900		657		910		1138		1143		875		508		497		677		707		405		226
770	635.671		727.857		895.522		954.225		966		855		1016		1112		787		825		677		505		785		732		367		186
771	617.885		753.569		792.426		945.035		1185		760		1101		1106		984		927		511		480		900		699		348		133
772	615.565		983.003		901.586		963.415		1087		840		964		1062		997		817		567		533		901		608		363		190
773	637.991		973.113		873.285		997.112		772		876		1101		1063		885		924		651		643		868		450		425		167
774	619.432		652.698		879.35		1069.1		790		835		931		1077		854		1175		615		709		827		548		392		215
775	728.47		801.038		842.963		1079.82		919		887		968		1100		969		1267		604		598		903		509		357		242
776	679.751		619.074		788.383		1041.53		1050		833		1004		1226		971		1234		394		582		713		658		407		176
777	643.405		611.163		921.801		990.985		842		712		916		1162		987		1282		469		635		460		671		399		192
778	601.645		597.318		806.576		987.922		817		773		632		1147		1006		939		445		463		589		693		413		216
779	641.858		619.074		853.07		891.427		1019		771		731		1229		1147		1000		460		533		695		665		326		268
780	691.351		666.543		875.307		925.124		1018		789		849		1184		1089		1185		514		548		654		607		457		225
781	691.351		549.849		925.844		986.39		1030		776		1026		1159		1122		1047		494		742		689		645		457		219
782	683.617		543.915		875.307		1125.77		1231		744		927		1159		1057		1079		415		670		709		766		405		258
783	709.91		571.605		972.338		1055.32		1242		785		829		1129		1080		1220		508		783		641		707		416		204
784	910.201		537.981		883.393		951.162		1214		809		1020		1151		1105		1204		480		681		560		877		467		202
785	1812.67		518.203		804.554		869.984		1186		591		938		1192		1207		1151		429		645		631		881		402		217
786	2173.04		561.716		717.63		960.352		1199		552		1063		926		1209		1759		481		499		626		786		316		223
787	3210.84		680.388		691.351		885.301		845		659		1130		982		1151		1535		521		499		686		878		360		153
788	4270.29		648.742		715.609		980.264		1264		704		1011		936		1153		1612		507		518		541		865		389		195
789	3159.02		492.49		788.383		828.629		1117		648		1058		1083		1213		1471		362		488		642		871		360		203
790	4446.61		658.632		764.125		827.098		731		613		1359		1205		1198		1419		420		487		573		923		291		217
791	3200.01		486.557		847.006		925.124		834		655		1226		1161		1181		1542		421		444		643		771		275		192
792	1487.1		435.132		798.49		920.529		725		723		1306		1190		910		1502		442		527		530		931		322		236
793	1298.41		411.397		859.135		1017.02		693		713		1395		885		1016		1617		527		598		761		978		333		223
794	2827.27		377.774		810.619		1092.08		570		712		1302		1073		1101		1442		539		758		911		887		347		220
795	2248.05		336.238		667.093		1010.9		682		742		1178		1007		964		1193		598		2028		568		900		354		204
796	1730.7		377.774		828.812		1010.9		778		756		1346		1136		1101		1247		567		1796		793		675		421		230
797	1575.26		340.194		786.361		968.01		781		765		1418		1341		931		1159		201		1662		908		768		290		204
798	1722.19		350.083		713.587		1076.76		636		721		1309		1213		968		1087		252		1343		610		834		350		193
799	1508.75		433.154		790.404		961.884		809		700		1549		1158		1004		786		312		1269		658		833		333		222
800	1592.27		545.893		863.178		1043.06		927		697		1124		1252		916		972		311		1270		684		884		308		205
801	1570.62		593.362		877.328		1030.81		729		700		1128		992		632		957		248		2560		697		1011		319		180
802	2783.19		569.627		834.877		1121.18		832		755		1395		1243		731		1103		290		7144		854		891		300		193
803	2176.9		369.862		851.049		951.162		765		700		1330		1209		849		1031		388		6497		1009		868		298		233
804	2825.72		389.641		897.543		1000.18		889		825		896		1162		1026		1154		469		2935		889		1003		321		234
805	8276.87		415.353		828.812		1053.78		729		723		795		983		927		1284		302		1724		794		946		309		245
806	12171.3		381.729		873.285		1020.09		847		796		852		1023		829		1221		276		1124		726		672		251		272
807	15551.5		462.822		962.231		1013.96		948		889		812		1228		1020		1067		278		741		807		786		321		230
808	22860.2		407.442		857.113		960.352		805		939		863		1209		938		1079		403		438		1071		730		365		258
809	27698.9		389.641		820.726		1017.02		923		964		1026		1575		1063		1216		354		425		874		755		399		245
810	30584.9		541.937		1010.75		997.112		802		772		795		1412		1130		1204		566		418		1120		737		462		205
811	29350.7		425.243		788.383		940.441		834		835		894		1406		1011		1033		466		454		1159		899		395		211
812	27629.3		441.066		622.62		977.2		884		818		938		1048		1058		962		315		389		937		733		437		236
813	23947.5		496.446		665.071		1012.43		895		1073		1192		1135		1359		903		447		373		842		790		343		255
814	17831.3		494.468		760.082		994.049		866		987		1138		1044		1226		964		462		448		819		875		387		220
815	11349.3		460.844		699.437		1018.56		1033		1284		915		1051		1306		926		634		600		776		789		341		240
816	7649.71		458.866		721.673		971.074		883		1857		843		1073		1395		942		487		538		1027		922		330		228
817	5025.05		446.999		644.856		1026.21		896		1881		645		1156		1302		997		559		607		890		980		301		311
818	4041.39		439.088		598.362		1081.35		858		1682		923		1193		1178		1081		742		606		1112		933		276		372
819	4068.45		474.689		602.405		1089.01		841		1946		1327		1187		1346		1039		1671		653		1012		1165		248		205
820	6187.36		413.375		553.889		1036.94		808		4186		1140		1147		1418		973		1041		615		663		1011		234		183
821	8126.08		450.955		620.599		1138.02		728		3195		1337		1181		1309		1080		1441		665		591		1075		258		190
822	5920.56		464.8		683.265		1049.19		834		1979		1343		1076		1549		1177		1889		720		699		840		219		185
823	5853.28		502.38		661.028		1150.28		929		2338		1333		1040		1124		956		1616		666		734		938		262		152
824	6693.11		498.424		663.05		1225.33		744		1813		1374		923		1128		1108		652		518		1041		823		300		136
825	6200.5		454.911		648.899		1113.52		831		767		1182		911		1395		1292		669		558		1053		773		215		160
826	5758.94		498.424		640.814		1139.56		767		741		1092		994		1330		960		811		529		911		848		210		162
827	5062.94		456.889		659.007		1148.75		833		640		1137		1133		896		697		500		660		889		952		252		176
828	2065.55		466.778		853.07		1142.62		877		693		1025		1075		795		1064		491		575		978		1040		301		211
829	1079.56		524.136		798.49		990.985		749		782		1075		1071		852		856		3800		538		1074		877		275		204
830	1030.84		502.38		741.888		1055.32		843		760		1059		1072		812		811		357		439		1236		935		219		222
831	1911.65		474.689		760.082		964.947		670		763		1098		1019		863		868		346		444		917		905		257		215
832	1582.22		508.313		669.114		1070.63		744		821		1038		891		1026		756		444		431		805		958		288		184
833	1320.06		571.605		594.319		1061.44		911		891		1055		908		795		727		383		467		961		1017		275		167
834	775.643		504.357		681.243		1231.46		1036		2517		1036		975		894		710		392		488		855		1061		339		254
835	699.084		526.114		731.781		1259.03		738		1810		1118		1099		938		812		389		474		822		1033		332		234
836	719.964		504.357		754.017		1228.39		1023		1062		1077		905		1192		868		364		463		1017		1118		469		245
837	856.068		474.689		729.759		1326.42		1026		890		1185		852		1138		940		460		574		960		1103		292		255
838	1740.75		496.446		816.683		1079.82		929		904		1301		951		915		1097		521		439		1076		1006		247		215
839	1462.35		573.583		766.146		1036.94		1236		836		1335		1099		843		1252		532		497		920		1113		230		300
840	1668.06		532.048		790.404		992.517		1237		719		1349		1187		645		1529		507		559		719		1147		294		280
841	2824.95		567.649		758.06		935.846		1163		710		1310		1187		923		1968		388		550		944		1040		341		264
842	3395.66		478.645		792.426		997.112		1151		704		1240		1187		1327		1853		320		529		997		1108		278		393
843	3407.26		565.672		733.802		1081.35		1207		731		1222		1044		1140		651		308		589		957		1066		363		326
844	3254.14		581.495		640.814		952.694		1230		764		1227		793		1337		714		306		542		733		812		327		171
845	2758.44		494.468		731.781		1108.92		1160		945		1308		750		1343		794		419		583		742		1021		283		123
846	4899		561.716		731.781		1032.34		1160		921		1555		883		1333		1370		394		541		789		1129		287		102
847	3718.91		456.889		735.824		975.669		1230		748		1512		935		1374		1186		396		555		870		958		419		190
848	1793.34		520.18		792.426		945.035		1160		691		1566		879		1182		1133		503		561		886		1071		279		217
849	1190.92		510.291		687.308		931.251		1229		552		1523		1170		1092		1234		458		534		919		1084		310		220
850	1020.01		518.203		749.974		1026.21		917		672		1048		884		1137		886		478		569		1043		1154		515		233
851	856.842		591.384		780.297		969.542		796		685		887		1142		1025		1080		467		545		1015		1106		557		316
852	1312.33		539.959		786.361		957.289		752		630		702		1319		1075		1138		581		680		839		1157		470		175
853	1363.37		561.716		834.877		1017.02		808		682		1404		1055		1059		1310		560		650		788		854		523		150
854	1094.25		549.849		745.931		1049.19		1010		753		611		1051		1098		1499		599		576		673		902		416		339
855	1294.54		534.026		885.414		1055.32		934		736		736		847		1038		909		462		470		672		922		431		285
856	1173.13		496.446		749.974		1038.47		1005		758		692		1194		1055		1066		510		468		639		864		463		143
857	899.375		464.8		830.834		1066.04		1237		720		729		1070		1036		946		562		516		637		2108		468		109
858	2324.61		425.243		915.737		1278.94		1132		618		744		1205		1118		941		528		710		853		1277		426		118
859	4001.17		492.49		859.135		1453.55		1042		684		784		1148		1077		1214		496		663		549		1359		400		104
860	4110.98		433.154		881.371		1476.52		814		691		713		822		1185		1335		493		741		873		1003		407		202
861	3875.12		482.601		970.317		1502.56		943		630		841		900		1301		993		456		822		874		752		430		141
862	6523.75		482.601		822.748		1629.69		951		516		819		901		1335		944		422		753		891		758		379		148
863	8123.76		480.623		978.403		1539.32		1124		642		696		815		1349		970		494		704		1007		790		405		147
864	9021.58		492.49		986.489		1236.05		1110		689		648		884		1310		950		443		714		772		652		372		190
865	8988.33		482.601		859.135		1105.86		1230		613		1111		848		1240		1038		461		677		881		783		366		164
866	12817.8		510.291		994.575		1029.28		952		697		1229		852		1222		871		405		689		1272		828		362		288
867	18995.1		522.158		798.49		943.504		1022		702		916		907		1227		1107		435		815		1155		1025		323		232
868	17227.3		514.247		859.135		1004.77		986		678		760		1009		1308		702		411		728		1237		1233		392		269
869	14329.7		613.14		889.457		1040		1118		641		741		1080		1555		558		462		613		1367		1207		422		287
870	13128.7		545.893		840.941		937.377		1014		667		842		999		1512		740		433		556		1167		1148		365		240
871	13353.7		717.968		768.168		1096.67		1125		651		743		1092		1566		748		432		466		1336		1120		402		208
872	13944.6		577.539		707.523		1268.22		1216		723		1134		1198		1523		1083		451		561		1075		1101		409		206
873	16113		619.074		693.372		1188.57		1307		696		1392		1213		1048		1198		454		732		1306		1128		354		185
874	13911.3		534.026		727.738		1165.59		1258		758		1229		1195		887		1061		430		665		1049		1066		466		220
875	11449.8		510.291		620.599		1355.52		1250		661		1166		1239		702		1145		443		590		1109		1159		444		278
876	10598.4		504.357		699.437		1326.42		1211		701		1213		1260		1404		1254		507		593		1193		1114		482		264
877	10850.5		472.712		812.64		1177.85		1193		668		1174		1276		611		1177		534		548		1029		1101		449		256
878	9939.52		472.712		717.63		1136.49		1214		682		966		1124		736		1320		491		546		966		1117		435		195
879	9047.88		458.866		711.566		1043.06		1181		733		623		959		692		1300		484		506		986		1118		329		141
880	8781.85		452.933		770.189		946.567		1257		766		633		1001		729		1260		528		551		762		1154		396		166
881	10105.8		452.933		614.534		981.795		1203		819		829		854		744		1255		534		1090		858		1130		393		245
882	20438.9		480.623		563.997		990.985		1286		789		866		968		784		1260		578		1084		990		1204		474		184
883	11241.8		464.8		677.2		958.82		1275		801		687		1005		713		946		559		1242		647		1274		350		171
884	12619.1		450.955		667.093		1216.14		1220		814		890		1040		841		935		593		2002		727		1164		299		188
885	11654		441.066		624.642		1093.61		1302		812		969		1161		819		842		429		2638		605		1203		319		146
886	9631.74		427.22		776.254		1047.66		1242		613		783		1239		696		962		376		2447		820		1036		313		165
887	1006.87		484.579		677.2		1124.24		1212		727		838		1116		648		811		540		2734		953		999		409		180
888	933.401		498.424		689.329		1023.15		1143		655		941		1096		1111		795		523		2456		1087		1091		364		192
889	1460.03		486.557		774.232		1049.19		1270		756		952		1090		1229		862		654		1642		843		1189		385		170
890	1512.62		484.579		727.738		1027.75		1162		826		900		1179		916		840		421		2056		830		1191		431		178
891	5734.19		484.579		768.168		1015.49		1261		625		542		1113		760		926		489		2166		770		1104		464		184
892	1706.72		599.295		818.705		1056.85		1236		697		927		1055		741		927		570		1069		896		1120		411		233
893	772.55		595.34		794.447		1087.48		1112		660		992		1053		842		898		549		563		702		1113		507		151
894	568.392		498.424		733.802		1089.01		1166		696		958		1033		743		1014		486		515		851		1190		548		218
895	544.419		480.623		699.437		1130.37		1154		669		947		956		1134		997		389		503		899		1137		406		182
896	595.459		470.734		725.716		1125.77		1237		728		934		720		1392		961		491		588		740		1107		404		229
897	549.833		427.22		711.566		1029.28		1174		825		989		757		1229		934		462		605		639		895		347		298
898	529.726		488.535		747.953		1092.08		1228		717		972		709		1166		902		498		653		834		906		339		196
899	544.419		478.645		652.942		1164.06		1253		802		904		989		1213		1044		497		710		823		852		391		197
900	583.085		441.066		715.609		1148.75		1246		730		944		742		1174		1092		505		671		793		985		337		117
901	627.938		482.601		608.47		945.035		1191		724		951		785		966		1032		526		741		915		850		404		133
902	648.045		482.601		644.856		1122.71		1200		746		950		818		623		1023		522		691		861		1074		325		172
903	760.176		468.756		642.835		1067.57		1121		720		1042		948		633		960		512		626		748		1185		325		163
904	721.51		506.335		764.125		1283.53		1126		785		983		1003		829		935		538		608		990		1130		388		167
905	839.829		456.889		810.619		1358.58		1146		1011		1003		875		866		943		580		694		876		1256		390		198
906	799.616		405.464		721.673		1300.38		1110		1022		992		982		687		971		586		642		804		1246		398		158
907	1010.73		532.048		741.888		1278.94		1135		730		932		1263		890		915		495		598		801		1169		468		152
908	784.149		464.8		816.683		1360.12		1168		685		963		1271		969		913		513		595		906		1226		491		166
909	674.338		484.579		774.232		1381.56		1146		716		1126		1014		783		891		574		690		986		1118		475		193
910	802.709		456.889		656.985		1407.6		1201		717		1154		1086		838		1058		659		1769		908		1098		384		269
911	1257.42		452.933		650.921		1226.86		1172		725		1142		1034		941		1032		617		1461		961		1156		504		231
912	1254.33		646.764		725.716		1268.22		1182		842		1163		1051		952		874		604		7149		949		1111		497		250
913	1366.46		532.048		727.738		1167.13		1197		742		1115		953		900		696		618		18352		941		1095		544		288
914	3936.21		628.963		877.328		1278.94		1158		711		1115		909		542		822		588		14563		886		1207		485		294
915	5699.39		654.676		822.748		1353.99		1191		799		1096		914		927		802		599		10422		888		1181		480		310
916	4603.59		611.163		893.5		1300.38		1032		772		1061		923		992		834		609		6089		759		1134		404		306
917	5628.24		585.45		695.394		1300.38		1087		807		1065		1074		958		998		634		6695		851		1151		395		267
918	6365.99		717.968		895.522		1165.59		965		647		1091		930		947		1086		581		14381		961		1174		355		247
919	5189.77		682.366		933.93		1162.53		997		652		998		987		934		1041		664		15485		1198		1092		417		263
920	5117.85		816.861		723.695		1185.51		918		696		973		1051		989		1109		650		5110		1337		1099		387		192
921	4151.97		882.131		824.769		1147.21		744		707		1035		1046		972		1009		653		2631		1240		1195		395		210
922	4342.98		664.565		741.888		1211.54		695		696		1088		1019		904		1186		635		3415		1099		1182		373		180
923	5458.11		654.676		739.867		1232.99		885		652		974		1019		944		1028		658		2689		933		1097		481		203
924	5293.4		816.861		725.716		1099.73		1102		947		941		984		951		1004		673		2524		730		1048		461		268
925	2996.63		872.242		913.715		1079.82		1029		702		952		1008		950		1056		687		3790		695		1004		444		214
926	2097.25		870.264		927.866		1231.46		1035		779		977		987		1042		1160		654		2872		903		1148		376		330
927	1294.54		1016.63		956.167		1429.04		1139		761		941		895		983		1041		653		2256		796		1156		364		368
928	1254.33		640.831		729.759		1301.91		1056		641		892		936		1003		1038		569		2345		758		1219		382		325
929	1156.12		696.211		731.781		1073.7		941		671		840		1026		992		1034		552		1386		782		1101		410		281
930	783.376		787.193		693.372		1099.73		1130		636		938		1182		932		1333		592		1466		766		1302		488		274
931	779.509		524.136		741.888		1162.53		989		901		939		1164		963		1353		554		856		878		1238		515		289
932	647.271		534.026		697.415		1395.34		1046		906		970		1150		1126		1309		561		684		1064		1347		442		302
933	555.246		648.742		545.803		1292.72		1031		803		1072		1047		1154		1129		555		466		1063		744		380		306
934	524.313		628.963		618.577		1346.33		1016		664		1075		1148		1142		894		563		530		1085		871		338		181
935	463.994		536.003		624.642		1396.88		1033		789		1262		1101		1163		1003		551		528		868		1038		375		245
936	515.033		536.003		582.19		1516.35		1087		998		1261		957		1115		1028		579		517		946		908		398		249
937	549.059		549.849		547.825		1338.67		1104		462		1190		968		1115		1145		1270		631		801		1205		417		275
938	620.205		644.786		616.556		1542.38		1077		613		1317		1031		1096		1085		1210		569		855		1248		372		223
939	617.112		725.879		624.642		1413.72		1111		658		1158		1001		1061		1201		920		575		812		1140		337		152
940	628.712		688.3		596.341		1387.69		1197		502		1107		1094		1065		1169		1036		729		724		1160		358		154
941	699.084		739.724		610.491		1295.79		1302		537		1126		1056		1091		1221		632		645		921		1022		358		162
942	1105.08		599.295		681.243		1393.81		1490		452		1150		1054		998		1103		589		1086		735		1255		382		157
943	805.802		537.981		654.964		1514.81		1465		648		1304		1065		973		1113		689		2266		682		1297		369		176
944	658.871		460.844		701.458		1479.59		1333		711		1413		1061		1035		1031		735		1840		601		956		375		221
945	637.991		520.18		812.64		1519.41		1444		913		1193		1090		1088		1048		643		1382		780		561		409		273
946	770.23		555.782		800.512		1623.56		1426		985		1137		830		974		1096		592		787		806		627		558		307
947	686.711		652.698		1546.44		1580.68		1376		722		1131		769		941		1094		502		1114		659		859		494		288
948	856.842		433.154		2286.31		1519.41		1184		761		1173		906		952		1068		542		1180		687		785		317		312
949	822.042		470.734		1499.95		1470.4		1185		885		1149		925		977		1220		630		1189		646		852		455		298
950	1050.17		528.092		1930.53		1419.85		1273		594		1196		924		941		1213		429		765		732		817		406		314
951	965.107		466.778		2496.54		1546.98		1178		661		978		1033		892		1041		649		601		965		1006		338		287
952	857.615		504.357		2122.57		1393.81		1243		714		932		1035		840		1091		646		715		944		998		340		298
953	837.509		617.096		3418.35		1537.79		1215		840		1197		932		938		1117		737		814		733		974		329		302
954	909.428		559.738		2963.51		1485.71		1322		1050		1169		1044		939		999		720		768		814		1067		309		328
955	932.627		514.247		2591.55		1504.09		1342		1050		1244		984		970		1183		814		745		764		1191		397		306
956	960.467		609.185		1981.06		1560.76		1130		1060		909		902		1072		1154		790		712		817		1104		391		227
957	955.827		579.517		2522.82		1447.42		857		1053		1146		1181		1075		1175		709		803		819		1216		371		337
958	1037.8		609.185		2510.7		1496.43		759		989		1386		1140		1262		1026		536		671		886		1264		348		336
959	984.44		678.41		2276.2		1562.3		944		746		1244		1137		1261		1079		690		635		933		1264		339		266
960	1018.47		581.495		2340.89		1579.14		1001		863		1180		1105		1190		1033		443		803		891		1405		371		344
961	702.177		619.074		2205.45		1548.51		936		709		1111		1156		1317		989		462		739		552		1440		330		348
962	740.843		712.034		2617.83		1551.57		881		821		1227		1152		1158		976		501		683		774		1169		340		409
963	736.977		733.791		2866.48		1560.76		802		1021		1231		1176		1107		964		716		727		924		854		355		379
964	757.083		959.268		2640.07		1586.8		727		933		1366		1282		1126		1032		696		783		1028		781		363		326
965	946.547		747.636		2674.44		1573.02		794		907		1333		1126		1150		1113		677		765		1434		732		369		361
966	712.23		514.247		2945.32		1517.88		834		799		1318		1172		1304		1106		717		662		1339		891		427		321
967	685.164		755.547		3230.35		1568.42		873		796		1240		830		1413		1132		475		758		981		1046		410		347
968	724.604		836.64		2680.5		1531.66		1092		1051		1258		727		1193		1219		566		506		1054		986		381		334
969	618.658		927.622		2662.31		1487.24		1009		1078		1207		919		1137		1170		419		513		925		1058		415		281
970	604.738		856.419		2353.02		1447.42		1115		791		1191		1318		1131		1187		495		473		841		1070		416		293
971	721.51		700.167		2156.93		1421.38		981		907		1296		1299		1173		1243		565		606		820		1046		401		315
972	732.337		678.41		2007.34		1298.85		1068		979		1111		1045		1149		1171		536		843		862		1031		454		325
973	754.763		698.189		1892.12		1216.14		1128		1001		1044		1015		1196		1226		502		856		921		1051		560		332
974	763.27		589.406		2082.14		1217.67		1137		1143		1093		835		978		1182		480		328		926		1045		587		296
975	655.004		684.344		1483.78		1205.42		1010		1105		1177		824		932		1163		455		304		993		1060		540		338
976	564.526		630.941		1742.53		1223.8		870		1178		1205		1277		1197		965		566		272		1021		1287		535		299
977	587.725		682.366		1338.23		1211.54		898		1111		1144		1035		1169		1173		576		352		1313		925		352		276
978	557.566		611.163		980.424		1257.49		869		847		1234		819		1244		1194		660		328		1451		801		398		283
979	545.193		615.118		665.071		816.376		1056		1044		1304		684		909		1108		544		399		1443		549		553		244
980	596.232		670.499		725.716		906.744		1043		922		1219		724		1146		1046		687		349		1619		887		583		215
981	579.992		650.72		711.566		1096.67		1036		1032		1266		688		1386		995		698		383		1506		803		518		206
982	643.405		654.676		667.093		1124.24		961		1212		1195		842		1244		946		576		377		1475		694		513		209
983	645.725		692.255		683.265		1232.99		979		1173		1341		868		1180		934		804		401		1251		797		340		175
984	757.856		628.963		745.931		1315.7		889		848		1308		941		1111		1055		733		441		1402		821		403		227
985	714.55		642.809		739.867		1265.15		687		766		1362		1441		1227		1153		717		392		1182		953		371		215
986	719.964		642.809		903.608		1341.74		557		874		1401		1625		1231		1070		746		398		1307		820		307		230
987	709.137		658.632		784.34		1197.76		781		870		1348		1473		1366		978		720		487		1204		801		467		260
988	730.79		702.145		875.307		1138.02		812		1097		1193		964		1333		1095		716		375		1251		849		393		229
989	658.871		785.215		942.016		1251.37		641		862		1282		751		1318		1017		620		453		1261		972		418		213
990	667.378		749.614		851.049		1314.17		742		845		1323		771		1240		1139		440		392		1253		920		373		217
991	668.924		632.919		984.467		1315.7		819		983		1288		907		1258		1125		579		423		1269		1066		430		173
992	738.523		615.118		1043.09		1274.34		1034		809		1254		1030		1207		1164		641		356		1308		1162		313		173
993	623.298		640.831		1487.82		1332.55		994		638		1413		971		1191		1002		646		279		810		1067		371		188
994	681.297		658.632		1417.07		1081.35		780		576		1407		904		1296		1246		599		214		1094		748		390		233
995	691.351		664.565		1299.82		1013.96		913		740		1445		1108		1111		1059		671		318		1185		1034		375		216
996	698.311		652.698		1411		954.225		751		745		1465		974		1044		1055		733		371		1034		755		409		262
997	616.338		613.14		1546.44		1196.23		919		815		1426		1028		1093		1186		735		357		1061		675		412		246
998	597.779		575.561		1263.43		1285.06		991		778		1439		1030		1177		606		775		347		1002		697		333		229
999	677.431		662.587		925.844		1321.82		1132		814		1362		1036		1205		657		771		362		1037		644		345		184
1000	675.884		581.495		1085.54		1349.39		1208		753		1145		1110		1144		744		686		310		1173		670		418		149
1001	666.604		723.901		1095.65		1324.89		1325		905		1102		1282		1234		969		735		309		941		688		331		194
1002	565.299		775.326		1039.05		1344.8		846		856		1126		1589		1304		1096		710		384		1011		772		362		216
1003	649.591		725.879		1119.91		1341.74		905		798		1181		1264		1219		1079		823		314		1068		755		333		185
1004	631.805		747.636		1204.81		1243.71		1088		851		1164		1064		1266		1064		770		301		1202		846		322		144
1005	644.951		678.41		1180.55		1288.13		1125		791		1078		1030		1195		1101		745		305		969		843		372		201
1006	627.938		700.167		1089.59		1190.1		1002		779		1189		1024		1341		1138		750		464		948		644		309		173
1007	698.311		613.14		1053.2		1300.38		964		745		1068		981		1308		807		1331		491		1173		641		355		220
1008	623.298		526.114		958.188		1265.15		1069		849		1110		1050		1362		840		3208		495		1191		742		373		187
1009	679.751		520.18		1136.08		1125.77		980		973		1148		1181		1401		780		5270		424		1384		774		502		226
1010	736.977		759.503		1107.78		1243.71		1008		969		1239		1278		1348		890		11498		352		1451		581		466		248
1011	710.684		630.941		1134.06		1047.66		1044		1069		1160		1474		1193		1012		4762		456		1423		674		642		276
1012	829.002		710.056		1150.23		1187.04		1005		1084		1123		1792		1282		946		915		424		1416		781		639		274
1013	445.434		682.366		1506.01		1344.8		964		1109		1155		1644		1323		940		779		456		1044		694		665		180
1014	706.044		682.366		1206.83		1369.31		1055		1103		1133		1629		1288		920		769		479		1370		595		448		245
1015	740.843		644.786		1008.73		1309.57		1022		1118		1200		1595		1254		1223		738		430		816		588		514		229
1016	668.924		706.1		885.414		1390.75		1031		1129		1166		1476		1413		1044		705		393		842		1138		588		242
1017	665.058		644.786		937.973		1294.25		1045		1061		1118		1191		1407		1313		739		433		757		1139		587		278
1018	708.364		621.052		994.575		1306.51		1030		983		1241		1208		1445		1428		692		502		781		1244		718		250
1019	683.617		532.048		1004.68		1360.12		1054		812		1209		1335		1465		1001		843		476		843		961		419		226
1020	647.271		551.826		970.317		1303.44		1076		945		1064		1184		1426		1148		803		428		899		836		537		236
1021	860.708		1139.25		980.424		1242.18		1055		660		1042		1318		1439		1035		839		567		891		737		466		223
1022	807.349		888.065		897.543		1418.32		1055		761		1142		1315		1362		1017		805		823		859		736		323		192
1023	755.536		1206.5		893.5		1508.69		1057		794		1198		1113		1145		1106		764		399		1023		795		317		213
1024	702.951		1085.85		952.124		1390.75		1047		670		1101		912		1102		1130		673		403		1225		668		368		236
1025	747.03		913.777		853.07		1403		1047		735		1061		1491		1126		1158		660		563		1066		855		350		214
1026	764.043		975.091		893.5		1516.35		982		870		1078		1399		1181		1192		661		474		993		1023		281		186
1027	759.403		1212.44		764.125		1488.78		1032		788		1065		1570		1164		1076		701		445		1145		1130		292		151
1028	682.844		1435.94		774.232		1488.78		1036		966		1125		1496		1078		1032		720		550		1089		1092		439		165
1029	684.391		1855.24		794.447		1396.88		1194		1041		1082		1203		1189		1090		798		562		1065		1122		504		188
1030	646.498		1578.34		873.285		1441.29		1079		990		1206		1192		1068		1060		748		630		1091		1078		466		176
1031	737.75		2480.25		800.512		1252.9		1275		962		1174		1118		1110		1156		742		557		1215		1136		491		178
1032	844.469		3698.62		796.469		1364.71		1227		951		1264		1161		1148		1107		726		614		1119		1025		539		192
1033	770.23		3852.9		1045.11		1116.58		1369		1039		1276		663		1239		1082		731		457		1106		1127		443		227
1034	852.202		2794.73		1134.06		1232.99		1194		1069		1153		764		1160		1067		783		391		1129		905		397		198
1035	890.868		2229.06		907.651		1102.8		2009		1039		1098		763		1123		1067		746		335		1009		1085		369		205
1036	787.243		2656.28		990.532		1344.8		2048		1035		1176		784		1155		1036		729		325		972		1037		340		209
1037	839.829		3619.51		557.932		1398.41		2312		949		1215		818		1133		1131		693		390		1123		915		485		243
1038	825.909		1517.03		650.921		1242.18		2528		994		1132		972		1200		1141		691		354		1087		1015		527		275
1039	783.376		967.18		745.931		1196.23		1800		1032		1223		943		1166		1133		673		400		980		1102		566		268
1040	737.75		990.914		802.533		1210.01		2028		1037		1140		972		1118		1127		691		362		1025		1073		635		278
1041	740.07		921.689		851.049		1312.63		1516		1033		1133		1033		1241		1183		724		334		1050		1054		667		228
1042	705.27		1825.58		822.748		1203.89		1346		830		953		1017		1209		1036		726		404		1063		1140		623		247
1043	753.99		1663.39		865.199		1324.89		1291		890		876		1136		1064		1108		696		421		1131		1159		622		263
1044	748.577		1218.37		958.188		1327.95		1323		1007		898		1239		1042		1126		662		382		1166		1191		679		251
1045	765.59		1578.34		992.553		1387.69		1492		934		1084		1354		1142		1096		671		558		1077		1279		656		235
1046	733.11		2090.61		786.361		1429.04		1371		893		1119		1507		1198		1125		686		608		874		1059		585		271
1047	731.563		1793.93		782.318		1312.63		1467		850		1155		1684		1101		1105		700		584		933		926		673		259
1048	724.604		1267.82		784.34		1349.39		1489		910		1230		1622		1061		1101		698		605		1122		1017		614		224
1049	778.736		1250.02		751.996		1272.81		1298		828		1080		1665		1078		1113		721		681		1126		1146		629		241
1050	822.816		727.857		751.996		1268.22		1316		854		1185		1628		1065		1167		656		554		732		1118		652		278
1051	781.056		536.003		828.812		1249.84		1273		804		1151		1126		1125		1063		649		685		674		996		583		262
1052	826.682		446.999		871.264		1257.49		1121		771		1224		1113		1082		1037		638		953		781		1099		478		253
1053	835.962		528.092		594.319		1171.72		1077		802		1144		1126		1206		1082		605		811		839		1038		579		225
1054	761.723		617.096		663.05		1177.85		1089		824		1134		1080		1174		815		600		721		690		1030		627		247
1055	801.936		747.636		636.771		1203.89		1183		769		1275		1167		1264		894		660		824		1097		936		455		207
1056	747.803		704.123		832.855		1315.7		1023		762		1106		1196		1276		1027		673		742		979		866		395		219
1057	805.029		682.366		786.361		1315.7		859		908		1155		1010		1153		1448		775		730		993		845		455		244
1058	789.563		672.477		760.082		1294.25		997		893		1126		1151		1098		1155		744		498		929		781		365		216
1059	763.27		537.981		707.523		1232.99		1191		952		1128		1258		1176		1003		642		488		991		790		411		191
1060	774.096		731.813		915.737		1219.2		1240		919		1097		1088		1215		1134		649		469		997		878		395		249
1061	784.149		698.189		1008.73		945.035		1242		1031		1132		1164		1132		1604		679		448		913		928		364		223
1062	808.122		702.145		824.769		906.744		1193		932		1130		1167		1223		1425		751		507		910		882		346		220
1063	822.816		715.99		725.716		889.896		1256		570		1081		1066		1140		1265		841		584		1022		928		346		235
1064	793.429		700.167		677.2		989.454		1342		629		1057		1134		1133		1085		737		630		1362		1002		354		229
1065	824.362		702.145		654.964		906.744		1366		1182		1081		987		953		1017		678		525		1038		1027		341		233
1066	863.028		634.897		648.899		1081.35		1374		925		1092		1025		876		1048		676		442		1092		947		376		248
1067	890.868		735.769		778.275		1162.53		1385		988		1208		890		898		1137		640		453		1196		1118		334		267
1068	824.362		739.724		760.082		1113.52		1351		897		1150		1077		1084		1231		600		608		1209		831		362		231
1069	797.296		947.401		580.169		1115.05		1472		746		1162		993		1119		1136		505		409		844		819		490		227
1070	818.176		975.091		630.706		1297.32		1399		759		1346		920		1155		1194		457		558		818		1189		434		236
1071	822.816		994.87		820.726		1144.15		1365		787		1281		1022		1230		1310		529		692		1071		850		454		209
1072	810.442		1066.07		792.426		1136.49		1372		931		1283		1113		1080		1211		640		571		912		825		362		261
1073	806.576		721.923		628.685		1245.24		1355		1042		1334		1078		1185		1164		523		564		1041		789		333		229
1074	916.388		739.724		683.265		1232.99		1285		912		1359		1040		1151		1160		549		659		932		920		399		195
1075	1037.03		638.853		689.329		1254.43		1247		930		1275		1126		1224		1196		596		689		778		1169		439		180
1076	1076.47		589.406		756.039		1327.95		1296		883		1289		1237		1144		1128		591		606		805		1168		303		218
1077	966.654		496.446		669.114		1168.66		1229		907		1198		933		1134		1117		646		648		865		1366		406		222
1078	1035.48		522.158		812.64		1174.78		1278		889		1123		1097		1275		1134		601		800		801		1360		340		219
1079	900.148		609.185		816.683		1141.09		1294		812		1157		1218		1106		1160		590		880		927		1245		435		238
1080	801.936		522.158		847.006		1200.82		1304		848		1307		935		1155		1117		588		727		739		1284		486		260
1081	877.721		630.941		1091.61		1246.77		1285		765		1427		1218		1126		1203		693		714		792		1223		332		303
1082	836.735		573.583		800.512		1274.34		1249		862		1555		1120		1128		1128		671		657		868		1415		345		194
1083	839.055		595.34		939.995		1314.17		1291		835		1409		1044		1097		1215		772		275		863		1372		320		213
1084	839.055		678.41		780.297		1203.89		1376		824		1201		985		1132		1248		752		316		862		1275		274		213
1085	907.881		611.163		859.135		1320.29		1385		919		1102		911		1130		1370		780		486		1034		1303		339		206
1086	799.616		634.897		806.576		1206.95		1421		933		928		1005		1081		1288		730		506		1029		1356		320		271
1087	908.654		682.366		905.629		1315.7		1432		984		1072		1094		1057		1238		705		485		1073		1330		245		261
1088	908.654		702.145		849.027		1286.6		1421		1059		1054		1039		1081		1275		755		553		906		1139		231		239
1089	958.147		714.012		834.877		1243.71		1449		1082		1361		1125		1092		1189		696		534		955		1053		315		236
1090	883.908		686.322		758.06		1099.73		1396		1042		1337		1129		1208		1210		595		480		1015		954		343		230
1091	893.188		638.853		764.125		1124.24		1291		881		1582		1122		1150		1159		729		519		891		991		393		253
1092	864.575		700.167		699.437		1331.01		1448		964		1777		1148		1162		1226		732		549		1046		1172		321		242
1093	865.348		751.592		582.19		1344.8		1467		1161		1615		1019		1346		1348		742		550		899		1210		305		242
1094	785.696		666.543		760.082		1193.16		1234		1047		1576		1093		1281		1420		814		571		875		1197		286		243
1095	804.256		613.14		772.211		1315.7		1295		912		1340		1085		1283		1296		1226		534		968		1334		264		216
1096	717.644		636.875		832.855		1289.66		1249		1025		1356		1062		1334		1352		1848		570		1261		1215		268		291
1097	745.483		626.986		766.146		1268.22		1237		1028		1264		1088		1359		1385		1166		524		1384		1316		284		292
1098	695.991		583.472		790.404		1259.03		1257		864		1116		1120		1275		1410		971		485		1105		1249		301		282
1099	626.392		545.893		766.146		1162.53		1341		1026		1233		1039		1289		1406		1014		607		853		1020		286		254
1100	719.964		549.849		751.996		1124.24		1311		931		1234		1230		1198		1307		1272		610		701		1015		283		248
1101	730.79		715.99		782.318		1384.62		1335		971		1339		1319		1123		1243		1633		508		719		984		310		270
1102	744.71		650.72		727.738		1643.47		1313		965		1357		1343		1157		1310		1258		505		729		1083		315		211
1103	794.203		591.384		774.232		2009.54		1284		937		1161		1065		1307		1375		977		532		744		1173		333		192
1104	784.923		607.207		735.824		1545.45		1242		999		1209		1062		1427		1368		954		485		698		1152		295		225
1105	771.003		534.026		741.888		1228.39		1369		1020		1208		1049		1555		1334		1039		493		846		1017		296		270
1106	781.056		518.203		756.039		1255.96		1417		1034		1068		907		1409		1387		1377		504		1060		932		293		244
1107	832.869		597.318		743.91		1320.29		1413		1029		1272		872		1201		1454		1914		564		1204		906		279		205
1108	835.962		583.472		608.47		1295.79		1338		1094		1383		1043		1102		1432		2444		596		1226		924		265		202
1109	880.041		551.826		614.534		1462.74		1252		1047		1202		1080		928		1372		2518		496		1234		941		259		235
1110	807.349		577.539		792.426		1170.19		1389		1077		1065		1108		1072		1415		2604		551		1235		905		365		230
1111	892.415		575.561		756.039		1387.69		1434		1029		1188		1125		1054		1278		2125		566		1106		990		273		243
1112	854.522		581.495		942.016		1554.64		1399		1064		1147		1147		1361		1310		1275		545		1129		1095		390		250
1113	841.375		593.362		792.426		1101.27		1198		1074		1155		1204		1337		1342		1372		559		1012		1080		310		224
1114	868.442		636.875		675.179		1242.18		1182		981		1048		1240		1582		1274		948		539		1006		1022		283		284
1115	856.842		605.229		756.039		1493.37		1331		748		1129		1056		1777		1341		1630		485		1143		1081		281		271
1116	856.842		662.587		863.178		1168.66		1349		1014		1072		1056		1615		1297		2974		462		1049		1035		458		299
1117	825.136		615.118		806.576		1240.65		1364		1038		1122		889		1576		1283		500		436		1089		1104		583		272
1118	887.775		589.406		743.91		1151.81		1295		1045		1112		959		1340		1298		833		417		1049		1196		565		287
1119	910.201		571.605		689.329		1283.53		1325		1008		1202		1167		1356		1393		429		459		968		1142		503		362
1120	938.041		704.123		804.554		1341.74		1418		1036		1181		1241		1264		1549		299		463		990		1091		489		300
1121	936.494		559.738		832.855		1234.52		1520		1160		1165		1196		1116		1417		1182		510		992		1181		477		305
1122	939.587		670.499		948.081		1406.07		1420		1137		1020		1153		1233		1190		516		607		851		1133		485		333
1123	919.481		678.41		933.93		1294.25		1444		1281		1145		1145		1234		1412		597		678		1178		1082		499		278
1124	905.561		702.145		828.812		1194.7		1553		1133		1031		1176		1339		1458		731		684		1160		1180		482		232
1125	854.522		694.233		939.995		1199.29		1426		882		1216		1186		1357		1426		395		592		1333		1138		370		268
1126	881.588		682.366		925.844		2386.33		1342		865		1028		1142		1161		1564		773		511		1142		1090		548		282
1127	839.829		791.149		847.006		2784.56		1377		1015		1159		1216		1209		1453		754		525		1216		1162		716		307
1128	946.547		759.503		903.608		1856.37		1302		857		1435		1138		1208		1349		779		518		1000		1076		649		281
1129	911.748		1064.1		889.457		2588.51		1076		881		1138		937		1068		1480		910		558		1166		1064		573		322
1130	1079.56		895.976		937.973		3228.74		947		846		1126		1211		1272		1587		814		549		1039		1089		425		385
1131	1107.4		979.047		804.554		3173.6		1122		809		1162		1147		1383		1527		869		577		1263		1085		478		367
1132	1236.54		1394.4		851.049		2913.22		1195		918		1141		1400		1202		1555		802		608		812		1017		439		287
1133	1067.19		1517.03		875.307		3084.77		1274		776		1177		1359		1065		1546		913		617		853		1135		481		323
1134	1217.98		1509.12		796.469		3611.66		1285		858		1213		1263		1188		1576		859		811		911		1197		418		244
1135	1465.45		1123.43		952.124		3191.98		1172		838		1351		1187		1147		1473		1299		1900		946		1249		461		282
1136	1791.02		858.397		887.436		3046.48		1316		886		1292		1260		1155		1420		1704		1610		840		1308		435		277
1137	1860.61		797.083		885.414		2551.75		1116		865		1238		1441		1048		1415		2235		1748		969		1162		503		294
1138	4565.7		731.813		889.457		2289.83		1276		890		1200		1350		1129		1464		1344		1983		943		1106		493		328
1139	4104.02		680.388		842.963		2340.38		1430		898		1110		1448		1072		1403		894		2047		893		981		441		336
1140	2115.04		636.875		816.683		2605.36		1279		758		1246		1421		1122		1507		1125		2069		928		943		473		354
1141	2007.55		630.941		824.769		2674.28		925		625		1260		1379		1112		1313		1844		1713		1103		911		493		355
1142	1726.06		628.963		794.447		1435.17		984		820		1389		1376		1202		1261		2311		945		832		933		471		357
1143	1553.61		715.99		725.716		1283.53		1032		703		1132		1453		1181		1519		2134		624		666		945		637		348
1144	1231.13		710.056		735.824		1353.99		1030		854		1412		1378		1165		1515		1049		715		909		1033		481		350
1145	996.04		704.123		832.855		1199.29		1075		716		1398		1474		1020		1588		1048		981		978		1244		577		250
1146	994.493		696.211		586.233		1179.38		1159		864		1367		1315		1145		1438		2598		1207		993		1161		455		296
1147	960.467		650.72		727.738		1228.39		1157		785		1411		1427		1031		1399		2339		582		1050		871		431		334
1148	996.813		490.512		652.942		1219.2		1139		799		1412		1313		1216		1298		1311		548		956		931		421		289
1149	1066.41		714.012		887.436		1262.09		1190		828		1400		1327		1028		1399		617		695		937		900		465		307
1150	978.253		696.211		838.92		1164.06		1162		735		1420		1331		1159		1370		573		666		934		674		537		319
1151	961.24		626.986		853.07		1327.95		1220		802		1342		1380		1435		1208		509		639		813		923		509		332
1152	1006.87		524.136		760.082		1243.71		1150		813		1382		1348		1138		1234		534		731		802		1108		466		414
1153	1034.71		456.889		709.544		1232.99		1210		929		1269		1136		1126		1349		588		865		877		1156		505		412
1154	1098.12		510.291		794.447		1286.6		1181		739		1244		1109		1162		1233		685		715		807		1041		486		322
1155	1094.25		674.455		648.899		1343.27		1312		830		1393		1198		1141		1245		789		698		804		1146		489		379
1156	1198.65		733.791		671.136		1269.75		1262		873		1487		1269		1177		1233		630		559		988		862		466		246
1157	1121.32		632.919		679.222		1335.61		1333		875		1424		1190		1213		1274		824		713		912		845		496		300
1158	1180.86		806.972		574.104		1383.09		1215		979		1345		1346		1351		1297		929		630		880		827		371		246
1159	944.227		781.26		725.716		1249.84		1334		849		1483		1391		1292		1343		1066		624		1068		796		370		311
1160	1003		828.729		699.437		1409.13		1351		800		1437		1600		1238		1235		900		616		1125		851		455		301
1161	1098.89		755.547		784.34		1444.36		1375		814		1372		1617		1200		1229		880		627		1234		1098		423		364
1162	1041.67		854.441		796.469		3755.64		1317		872		1357		1659		1110		1228		5728		592		1298		841		552		355
1163	1066.41		836.64		778.275		4904.38		1302		997		1487		1623		1246		1294		8172		1244		1224		1314		471		352
1164	1061		712.034		869.242		5128		1274		1043		1493		1303		1260		1180		16106		2486		943		1205		440		331
1165	979.8		605.229		741.888		1366.24		1167		976		1432		1424		1389		1182		5479		5298		934		851		460		292
1166	1022.33		708.078		768.168		1618.97		1118		961		1437		1250		1132		1135		4199		3057		1025		735		461		283
1167	966.654		708.078		802.533		2282.18		1188		822		1326		1504		1412		1131		3519		4715		952		896		465		359
1168	1013.05		775.326		818.705		1569.95		1288		1054		1436		1602		1398		1205		3009		1847		1163		957		447		391
1169	962.014		793.127		842.963		1353.99		1255		1124		1223		1713		1367		1207		1266		1466		1178		876		479		382
1170	1023.11		816.861		822.748		1421.38		1291		1008		858		1691		1411		1318		536		1732		1106		1027		410		354
1171	1029.29		812.906		1089.59		1415.26		1229		1055		906		1817		1412		1280		565		1878		859		1176		463		314
1172	1091.93		876.198		693.372		1507.16		913		985		1271		1745		1400		1303		578		936		755		1082		429		270
1173	1033.16		729.835		982.446		1497.97		1090		1063		1401		1680		1420		1286		499		570		904		989		419		328
1174	955.827		842.574		1053.2		1430.57		1151		1000		1494		1583		1342		1216		709		869		910		944		393		315
1175	1038.57		937.512		1095.65		1493.37		1198		997		1411		1643		1382		1287		628		611		929		1064		494		307
1176	1063.32		814.883		1063.31		1364.71		1227		1000		1199		2062		1269		1347		483		535		921		984		673		285
1177	983.667		769.392		1146.19		1380.03		1203		855		1406		1901		1244		1309		557		627		1003		1368		407		302
1178	1062.55		704.123		842.963		1150.28		1089		899		1386		2025		1393		1312		490		684		1020		1027		471		335
1179	1067.19		642.809		810.619		1107.39		1170		833		1358		1902		1487		1166		562		898		1116		872		431		395
1180	1020.79		676.432		873.285		1594.46		1117		941		1379		1507		1424		1293		755		1346		1082		894		360		341
1181	1050.95		735.769		737.845		1488.78		1053		1020		1167		1283		1345		1278		456		1533		1012		1128		482		373
1182	1009.96		747.636		699.437		1496.43		1028		1078		1146		1260		1483		1301		518		2187		992		895		508		213
1183	1010.73		696.211		877.328		1421.38		1112		878		1015		1322		1437		1396		527		1911		1181		980		530		235
1184	1045.53		686.322		903.608		1539.32		1158		971		1257		1242		1372		1239		514		1911		863		979		640		316
1185	1016.92		668.521		808.597		1614.37		1277		988		1236		1313		1357		1288		535		1416		1038		1107		493		322
1186	1045.53		605.229		782.318		1649.6		1202		984		1236		1217		1487		1258		613		1937		1089		1192		517		330
1187	1028.52		634.897		842.963		1406.07		1097		1028		1306		1052		1493		1322		815		1451		1163		1206		558		433
1188	1100.44		628.963		942.016		1032.34		1306		1072		1179		1222		1432		1415		632		1076		1013		1338		527		418
1189	1051.72		674.455		907.651		1121.18		1260		1008		1139		1147		1437		1406		663		879		939		1483		456		349
1190	1036.25		640.831		820.726		1099.73		1227		931		1120		1328		1326		1447		1240		911		855		1375		486		312
1191	1037.8		621.052		933.93		1206.95		1086		969		1200		1171		1436		1288		1558		1651		982		1372		461		337
1192	1074.15		626.986		911.694		1148.75		1028		1030		1156		1548		1223		1280		906		1270		969		1370		509		319
1193	1067.19		828.729		996.596		1177.85		1092		1040		1190		1109		858		962		890		686		899		1300		631		339
1194	1099.67		1414.18		992.553		1263.62		1062		1036		1266		1012		906		1027		740		539		940		1259		604		434
1195	1026.97		886.087		937.973		1142.62		1249		807		1156		1107		1271		897		700		562		926		1291		626		395
1196	1014.6		854.441		1000.64		1304.98		1450		874		1213		1046		1401		1035		360		679		986		1363		361		423
1197	1064.09		799.061		925.844		1335.61		1278		877		1209		1118		1494		1113		436		541		913		1439		255		467
1198	1015.37		781.26		933.93		1412.19		1181		913		1265		959		1411		1118		539		481		1037		1262		294		371
1199	1088.84		921.689		968.295		1288.13		1130		959		1558		1111		1199		1161		540		522		963		1210		368		435
1200	1023.88		1190.68		915.737		1361.65		1250		1045		1508		1120		1406		1046		483		505		804		1457		478		390
1201	1072.6		981.025		1079.48		1274.34		1260		1006		1517		1090		1386		1221		494		567		814		1535		582		382
1202	1114.36		1107.61		948.081		1415.26		1130		1111		1411		1011		1358		1147		644		548		950		1365		597		391
1203	1085.75		801.038		1061.28		1464.27		1108		1010		1435		978		1379		1056		588		557		878		1340		492		461
1204	1085.75		735.769		849.027		1367.77		1210		1100		1486		859		1167		1126		541		513		950		1289		466		476
1205	1066.41		708.078		937.973		1196.23		1218		1168		1244		959		1146		1121		664		742		897		1175		583		509
1206	1011.51		828.729		921.801		1390.75		1293		1219		1422		1188		1015		1120		840		650		829		1144		627		527
1207	1012.28		779.282		1053.2		1484.18		1141		1514		1043		1262		1257		1163		823		634		909		974		529		558
1208	1017.69		777.304		986.489		1530.13		1130		1373		1370		1147		1236		1176		860		621		1042		955		461		476
1209	984.44		714.012		980.424		1591.4		1095		1343		1208		1146		1236		1191		915		1201		978		1113		418		476
1210	1009.19		755.547		962.231		1553.11		1122		1469		1500		1107		1306		1216		1535		2802		1095		1206		396		494
1211	969.747		589.406		970.317		1594.46		1256		1471		1244		1028		1179		1123		1879		2454		859		1155		387		556
1212	1023.88		589.406		869.242		1609.78		1294		1591		1187		1042		1139		1154		666		4860		813		936		307		504
1213	1073.37		648.742		954.145		1459.67		1230		1630		1176		1175		1120		1122		900		3633		933		941		406		399
1214	948.094		680.388		1069.37		1353.99		1095		1990		1348		1233		1200		1158		561		3988		780		1071		417		457
1215	1021.56		577.539		909.672		1338.67		1239		1920		1090		1040		1156		1089		849		2521		886		1062		376		402
1216	1259.74		666.543		956.167		1707.8		1229		1796		1309		1224		1190		1165		697		2963		917		1075		410		386
1217	1193.24		1584.28		978.403		1733.84		1278		1790		1550		1428		1266		1271		453		1684		1202		1170		383		398
1218	1170.81		1985.78		1065.33		1550.04		1297		1540		1598		1382		1156		1202		521		661		1047		1086		393		422
1219	1197.88		880.153		855.092		1638.88		1258		1243		1717		1283		1213		1182		496		599		914		1112		346		395
1220	1157.66		739.724		751.996		1680.23		1203		1089		1495		1308		1209		1222		571		613		773		1162		423		438
1221	841.375		1303.42		673.157		1648.07		1314		1069		1504		1316		1265		1169		644		638		733		1253		436		459
1222	931.081		1109.59		824.769		1643.47		1281		1015		1307		1407		1558		1474		645		543		850		1289		620		453
1223	840.602		783.238		962.231		1566.89		1381		1057		1337		1445		1508		1158		669		584		951		1380		561		327
1224	993.72		826.751		915.737		1706.27		1309		1075		1131		1015		1517		1096		717		666		883		1374		482		365
1225	990.627		1072.01		911.694		1387.69		1226		1105		1160		1088		1411		1202		762		675		1059		1371		365		382
1226	1102.76		834.662		838.92		1651.13		1185		1045		1353		1509		1435		1072		776		669		1299		1359		339		340
1227	1085.75		832.684		919.78		1565.36		1157		1115		1339		1454		1486		1150		1068		659		1380		1259		408		370
1228	1160.76		789.171		857.113		1551.57		1361		1136		1510		1361		1244		1043		707		625		1547		944		327		390
1229	1040.12		783.238		762.103		1462.74		1126		1202		1385		1383		1422		1143		671		627		1312		1185		373		307
1230	1037.8		747.636		810.619		1380.03		2320		1066		1419		1465		1043		1182		590		550		1465		916		340		336
1231	1108.95		715.99		838.92		1072.16		2299		1136		1122		1569		1370		1193		535		573		1124		958		399		413
1232	1064.09		785.215		946.059		1182.44		3011		1137		1183		1183		1208		1181		564		564		1120		1105		605		364
1233	1007.64		723.901		818.705		1171.72		2136		1121		1308		1269		1500		1240		588		585		1105		1120		491		324
1234	955.827		729.835		1002.66		1427.51		2294		1014		1313		1438		1244		1193		549		764		1168		1226		497		312
1235	880.815		757.525		758.06		1514.81		1944		1113		1295		1484		1187		1192		445		736		734		963		476		400
1236	838.282		731.813		703.48		1559.23		1639		961		1373		1538		1176		1255		570		801		853		1105		300		389
1237	1010.73		698.189		776.254		1452.02		1627		803		1566		1396		1348		1199		599		1145		840		893		380		339
1238	903.241		810.928		853.07		1563.83		1745		875		1519		1399		1090		1244		668		856		774		793		347		372
1239	865.348		751.592		893.5		1729.25		3864		904		1486		1507		1309		1236		263		652		997		532		395		261
1240	773.323		854.441		844.984		1566.89		2821		915		1315		1397		1550		1315		394		630		900		713		457		248
1241	876.175		927.622		800.512		1484.18		1698		940		1144		1141		1598		1278		380		645		1366		679		495		298
1242	840.602		783.238		1028.94		1565.36		1473		822		1097		1268		1717		1342		347		823		1493		866		426		344
1243	832.869		460.844		919.78		822.503		1322		819		1142		1587		1495		1366		385		860		1496		809		347		363
1244	862.255		559.738		964.252		883.769		1465		901		981		1845		1504		1435		398		841		1356		758		354		369
1245	764.816		632.919		887.436		940.441		1662		1061		1060		1498		1307		1293		419		712		1134		923		322		337
1246	900.921		498.424		885.414		1000.18		1649		1010		1232		1409		1337		1244		331		633		923		817		341		335
1247	815.856		466.778		907.651		1082.89		1672		1016		1167		1607		1131		1097		406		610		832		873		338		296
1248	815.082		526.114		996.596		1304.98		1635		1008		1144		1718		1160		1287		357		607		929		1064		397		349
1249	977.48		648.742		939.995		1183.97		1731		1032		1166		1652		1353		1406		445		556		1025		1171		393		361
1250	1143.74		498.424		976.381		1557.7		1393		988		1094		1327		1339		1427		523		543		1003		923		397		334
1251	988.307		597.318		1047.13		1588.33		1168		1014		1081		1313		1510		1630		653		624		1158		1137		279		360
1252	1039.35		559.738		996.596		1588.33		1135		967		1179		1324		1385		1298		513		631		1088		818		310		312
1253	985.987		565.672		996.596		1337.14		1075		985		1218		1319		1419		1333		454		622		897		914		357		330
1254	880.041		539.959		1020.85		1006.3		950		960		1192		1253		1122		1262		457		607		1093		905		357		388
1255	865.348		450.955		1075.43		1217.67		1061		980		1454		1177		1183		1285		573		582		915		938		354		311
1256	886.228		488.535		865.199		1237.58		942		1145		1188		1179		1308		1367		569		637		971		976		234		348
1257	832.869		563.694		871.264		1491.84		1100		1115		1204		1359		1313		1216		536		535		1244		978		391		369
1258	908.654		508.313		1018.83		1626.63		907		1048		1001		1122		1295		1301		563		476		980		886		416		369
1259	998.36		611.163		1216.94		1199.29		1001		1004		1067		1136		1373		716		624		534		909		860		395		397
1260	1025.43		686.322		952.124		1211.54		1132		1021		1040		1211		1566		996		529		679		748		902		363		371
1261	996.04		632.919		887.436		1255.96		1185		1052		1284		1226		1519		992		600		662		731		926		351		397
1262	1023.88		646.764		909.672		1188.57		1127		1029		1412		1157		1486		1057		513		638		651		899		350		367
1263	1017.69		672.477		1008.73		1194.7		1073		984		1370		982		1315		1030		426		531		714		904		364		371
1264	1049.4		630.941		929.887		1150.28		1191		997		1504		1033		1144		1045		508		625		757		796		350		408
1265	1088.84		749.614		939.995		1127.3		1100		1003		1297		1002		1097		1132		488		655		767		958		476		380
1266	1064.87		664.565		1008.73		1124.24		1126		1146		1274		1116		1142		1205		463		717		907		908		472		356
1267	1156.89		605.229		1028.94		1105.86		1240		1073		1288		1110		981		1261		504		563		975		928		383		352
1268	1141.42		682.366		1158.32		1108.92		1239		1167		1375		1086		1060		1253		423		550		927		909		431		401
1269	1112.04		621.052		1184.6		1041.53		1162		1215		1407		1198		1232		1380		460		656		1063		991		357		384
1270	1160.76		623.03		1105.76		1168.66		1156		1078		1046		1240		1167		1191		467		554		1069		1003		447		400
1271	1117.45		581.495		1069.37		1202.35		1127		1254		1116		1245		1144		1216		486		486		1336		1125		331		410
1272	1110.49		607.207		1028.94		1219.2		1306		1199		1175		1188		1166		1120		456		407		1159		1040		313		442
1273	1144.52		656.654		1049.16		1404.53		1332		815		1345		1341		1094		1106		449		440		1034		1100		319		420
1274	1200.97		585.45		1125.97		1392.28		1345		964		1277		1508		1081		1149		486		527		1009		895		300		411
1275	1189.37		628.963		1041.07		1283.53		1402		1052		1386		1421		1179		1086		486		513		779		1051		325		428
1276	1145.29		650.72		847.006		1291.19		1232		1038		1407		1414		1218		1283		447		325		1109		1184		330		379
1277	4181.36		615.118		984.467		1412.19		1338		1048		1181		1313		1192		1140		463		362		1179		1065		336		365
1278	3025.24		747.636		907.651		1334.08		1367		974		1214		1367		1454		1076		452		350		1056		1153		311		394
1279	2510.21		715.99		853.07		1352.46		1688		1043		1380		1467		1188		1308		464		486		998		1402		371		367
1280	3370.14		587.428		855.092		1361.65		1606		1098		1382		1411		1204		1329		683		315		857		1279		349		488
1281	2738.34		660.609		881.371		1338.67		1547		1058		1360		1474		1001		1429		2057		446		804		1413		345		362
1282	1801.84		743.68		881.371		1346.33		1462		1080		1313		1390		1067		1394		1231		508		908		1342		357		394
1283	10241.9		735.769		865.199		1361.65		1319		1066		1149		1417		1040		1309		1268		408		885		1311		367		409
1284	8445.46		731.813		937.973		1393.81		1490		1094		854		1267		1284		1220		1082		418		1214		1261		351		400
1285	6160.29		684.344		964.252		1298.85		1423		1078		1029		1368		1412		1284		647		490		976		1280		309		414
1286	4951.59		692.255		851.049		1364.71		1512		1073		1059		1199		1370		1288		1289		636		990		1253		339		358
1287	4184.45		799.061		883.393		1309.57		1478		1045		1195		1261		1504		1176		1195		662		1234		1186		339		385
1288	7273.88		755.547		935.952		1331.01		1304		1042		1077		989		1297		1099		1060		413		805		1144		335		401
1289	13803		878.175		1144.17		1353.99		1298		1087		1063		1040		1274		1143		1244		490		668		1099		363		434
1290	8346.47		824.773		1087.56		1438.23		1477		1098		1359		983		1288		1146		838		513		721		1038		364		444
1291	5276.38		939.489		1018.83		1439.76		1420		1132		1440		1209		1375		1162		2335		549		733		926		348		418
1292	6172.66		844.552		958.188		1384.62		1345		1036		1339		1265		1407		1296		2797		566		1129		958		340		383
1293	5202.14		621.052		1028.94		1398.41		1307		1369		1388		1327		1046		1412		4239		683		790		1039		374		412
1294	1985.12		806.972		1002.66		1418.32		1427		1044		1317		1318		1116		1287		10331		662		818		960		337		453
1295	5933.71		727.857		1037.03		1350.93		1385		1111		1170		1319		1175		1291		5569		580		1071		1009		422		442
1296	1545.87		644.786		1085.54		1398.41		1500		1173		1336		1609		1345		1292		5660		587		902		1039		409		432
1297	1557.47		660.609		800.512		1474.99		1307		1193		1299		1507		1277		1213		16017		636		1277		960		361		426
1298	1430.65		686.322		741.888		1366.24		1361		1085		1377		1527		1386		1174		10092		652		1400		1012		342		411
1299	2785.51		767.415		794.447		1306.51		1311		1054		1443		1535		1407		1187		2519		570		1447		1055		392		459
1300	4605.91		751.592		847.006		1282		1278		1234		1293		1369		1181		993		1193		533		1229		1107		403		449
1301	4298.13		765.437		828.812		1214.61		1397		1204		1350		1425		1214		1022		1039		512		1174		947		433		363
1302	3904.51		603.251		772.211		1216.14		1365		1183		1337		1514		1380		975		1013		514		1134		1104		533		441
1303	2494.74		676.432		743.91		1217.67		1246		1305		1395		1355		1382		987		1708		580		1142		1240		334		388
1304	2225.62		729.835		939.995		1303.44		1162		1348		1474		1440		1360		930		1760		604		861		936		411		483
1305	3002.04		783.238		909.672		1229.92		1343		1235		1520		1420		1313		853		2087		610		864		887		402		378
1306	3268.84		840.596		851.049		1416.79		1409		1199		1450		1374		1149		1017		2576		656		733		1265		453		366
1307	2565.89		854.441		863.178		1344.8		1255		1219		1438		1391		854		940		2604		836		881		885		315		385
1308	3138.92		814.883		711.566		1493.37		1343		1141		1523		1444		1029		910		3302		786		1017		1270		359		384
1309	4289.62		820.817		865.199		1438.23		1234		1140		1542		1397		1059		953		2402		864		886		1352		312		406
1310	5029.69		682.366		907.651		1306.51		1369		1104		1535		1427		1195		887		2083		567		909		1313		416		304
1311	6192.77		704.123		982.446		1347.86		1377		1095		1540		1386		1077		927		3126		579		890		1321		467		338
1312	5229.98		763.459		917.758		1442.83		1335		1063		1518		1512		1063		934		1827		497		1005		1996		307		397
1313	4331.38		903.888		948.081		1459.67		1330		1072		1565		1409		1359		925		1488		381		827		1422		453		369
1314	4250.18		1026.52		764.125		1403		1350		1012		1509		1503		1440		933		936		386		830		969		416		425
1315	3648.54		941.467		849.027		1418.32		1287		1024		981		1467		1339		955		1280		395		880		909		272		584
1316	3880.53		808.95		824.769		1329.48		1168		1037		996		1204		1388		992		1192		355		1060		903		344		483
1317	3857.33		715.99		727.738		1651.13		1191		1042		1169		1156		1317		1000		1230		447		936		685		579		467
1318	3104.12		648.742		842.963		1393.81		1314		1154		1246		1795		1170		1060		975		520		968		631		385		338
1319	2297.54		757.525		764.125		1608.25		1529		1196		1554		1469		1336		1227		804		585		978		827		553		388
1320	2254.24		795.105		735.824		1320.29		1357		1134		1503		1692		1299		1133		708		793		909		678		621		326
1321	2430.55		801.038		747.953		1447.42		1425		1051		1617		1555		1377		1243		760		675		1075		716		528		394
1322	3187.64		759.503		776.254		1577.61		1446		1115		1355		1486		1443		1426		715		720		1157		900		655		382
1323	3585.9		733.791		804.554		1586.8		1277		1188		1306		1454		1293		1313		762		783		1474		1008		569		357
1324	2408.9		856.419		713.587		1579.14		1260		1148		1308		1355		1350		1360		774		754		957		1385		528		380
1325	1739.2		852.463		905.629		1625.09		1286		755		1434		1419		1337		1425		807		623		967		946		487		364
1326	810.442		771.37		828.812		1510.22		1275		1071		1532		1332		1395		1497		886		470		1137		790		660		371
1327	903.241		822.795		901.586		1658.79		1210		947		1582		1213		1474		1424		880		457		1109		946		651		360
1328	1353.32		939.489		1075.43		1576.08		1245		1027		1564		1332		1520		1377		784		470		1028		1077		538		334
1329	1371.87		882.131		1148.21		1678.7		1237		1018		1207		1285		1450		1582		741		392		865		1000		540		332
1330	1580.67		850.485		1063.31		1533.19		1375		1121		1219		1170		1438		1467		784		420		798		870		507		325
1331	1735.34		864.33		1170.44		1586.8		1454		1137		1390		1260		1523		1709		726		411		1152		1234		570		358
1332	2019.92		801.038		1150.23		1663.39		1474		1100		1213		1367		1542		1629		763		378		984		889		490		339
1333	1185.5		945.423		1216.94		1608.25		1320		1097		1251		1370		1535		1525		837		417		825		1200		433		395
1334	1091.16		759.503		1198.75		1652.66		1355		1062		1246		1216		1540		1475		918		378		928		1037		357		400
1335	1240.41		601.273		1028.94		1617.44		1370		885		1139		1443		1518		1466		722		323		912		1105		309		376
1336	1836.64		603.251		921.801		1545.45		1324		906		1245		1280		1565		1296		600		316		928		1228		341		334
1337	2959.51		634.897		946.059		1628.16		1423		987		1331		1259		1509		1306		564		298		745		1236		392		363
1338	3019.83		714.012		855.092		1582.21		1398		974		1120		1347		981		1454		652		381		934		1309		383		340
1339	2483.91		537.981		851.049		1514.81		1298		890		1366		1368		996		1380		690		434		1096		1356		343		300
1340	2738.34		696.211		822.748		1712.4		1165		914		894		1320		1169		1460		642		437		1010		1549		333		315
1341	3838.77		650.72		1051.18		1661.85		1244		1126		1015		1297		1246		1522		671		545		1056		1505		334		280
1342	2818.76		708.078		881.371		1911.51		1267		1026		1042		1260		1554		1465		796		510		760		1303		349		286
1343	2108.08		623.03		836.898		1706.27		1226		968		1319		1369		1503		1494		714		614		956		1189		318		321
1344	1033.16		642.809		877.328		1531.66		1341		975		1230		1320		1617		1419		824		556		696		1314		287		336
1345	898.601		690.278		1020.85		1493.37		1342		1006		1397		1281		1355		1451		820		679		926		1341		375		349
1346	901.694		706.1		966.274		1482.65		1357		1091		1196		1164		1306		1531		881		617		896		1360		330		328
1347	945.774		696.211		1055.22		1416.79		1460		1132		1028		1348		1308		1485		768		658		1015		1400		381		363
1348	921.801		686.322		927.866		1482.65		1415		1132		1150		1716		1434		1556		767		665		859		1432		430		376
1349	948.867		573.583		923.823		1421.38		1430		1152		1113		1667		1532		1546		531		681		911		1174		288		341
1350	818.176		642.809		1241.2		1386.15		1410		1137		1191		1512		1582		1467		566		640		878		1185		270		239
1351	862.255		664.565		1370.57		1318.76		1461		1051		1247		1299		1564		2472		706		636		937		1343		360		249
1352	1425.23		676.432		1631.35		1378.5		1540		1014		1190		1134		1207		4963		720		584		859		986		493		296
1353	1060.23		626.986		2025.54		1367.77		1148		1028		1130		1267		1219		3255		731		698		904		951		522		363
1354	998.36		547.871		1530.27		1314.17		1225		1173		1201		1409		1390		3384		633		648		819		811		495		365
1355	910.201		549.849		1760.72		1349.39		1271		978		1234		1394		1213		4556		620		727		864		971		405		342
1356	956.6		539.959		1649.54		1297.32		1155		1002		1271		1529		1251		7595		653		700		999		942		389		320
1357	1099.67		595.34		1613.15		1436.7		1210		1131		1326		1548		1246		10801		725		492		872		1124		455		361
1358	1211.02		522.158		2043.73		1502.56		1248		690		1297		1557		1139		7428		1148		734		944		1077		488		384
1359	7149.37		648.742		1710.18		1611.31		1297		664		1379		1234		1245		7726		757		412		1038		1794		413		379
1360	4817.8		751.592		1503.99		1540.85		1536		927		1244		1339		1331		4580		603		394		866		1230		387		376
1361	3721.23		844.552		1960.85		1569.95		1427		1075		1164		1047		1120		2063		653		352		1068		2340		418		450
1362	6110.02		700.167		2169.06		1467.33		1284		966		1191		1005		1366		1445		537		436		996		1380		488		399
1363	6731.78		753.569		2894.78		1536.26		1355		1157		1143		1349		894		1354		459		421		1087		1012		481		427
1364	4536.31		791.149		2193.32		1525.54		1272		1238		1189		1608		1015		1262		475		441		1133		856		460		455
1365	2725.19		880.153		2369.19		1522.47		1398		883		1307		1514		1042		1460		460		488		1084		1037		481		442
1366	1670.38		824.773		4894.04		1513.28		1254		849		1125		1599		1319		1382		454		516		1103		963		546		398
1367	2650.18		820.817		5567.19		1510.22		1309		929		1181		1546		1230		1445		367		494		971		952		527		410
1368	2202.42		874.22		4378.56		1450.48		1157		726		1257		1591		1397		1413		494		376		1114		874		532		439
1369	2091.84		803.016		3347.59		1546.98		1256		796		1168		1615		1196		1626		541		495		1242		954		582		469
1370	5180.49		844.552		3472.93		1600.59		1292		819		1309		1646		1028		1628		610		652		1084		988		540		372
1371	6738.74		874.22		2941.27		1490.31		1458		989		1179		1551		1150		1609		490		586		1161		1211		546		395
1372	5673.1		816.861		4695.93		1470.4		1527		734		1252		1425		1113		1235		525		709		1196		1548		541		438
1373	2935.53		676.432		3499.21		1436.7		1272		928		1185		1561		1191		1204		754		780		1245		765		574		374
1374	1288.36		642.809		2520.8		1537.79		1338		889		1111		1446		1247		1223		529		14622		1004		1101		605		353
1375	2737.56		706.1		2929.14		1516.35		1251		764		1427		1024		1190		1538		665		11869		1035		1195		624		366
1376	2236.45		832.684		3440.58		1458.14		1242		786		1500		1030		1130		1384		706		912		1423		1121		633		309
1377	2909.24		797.083		2631.98		1524		1210		1000		1639		935		1201		1412		405		433		1152		1342		630		301
1378	3042.25		700.167		2805.83		1442.83		1154		735		1778		1324		1234		1482		523		597		1037		1329		743		405
1379	2019.15		704.123		2795.73		1573.02		1309		789		1866		1562		1271		1343		684		2376		1006		1418		828		508
1380	1797.2		712.034		2880.63		1557.7		1361		1026		1344		1548		1326		1482		773		646		1046		1352		820		424
1381	1602.33		737.746		2088.2		1641.94		1272		1233		1169		1322		1297		1432		646		464		1143		1223		719		428
1382	981.347		759.503		1437.28		1599.06		1174		1121		1320		1283		1379		1376		482		3539		1000		1062		689		409
1383	864.575		702.145		1473.67		1585.27		1316		907		1286		1524		1244		1463		614		674		1082		1226		695		431
1384	1024.65		692.255		2207.47		1514.81		1358		897		1116		1550		1164		1581		550		472		1152		1363		586		452
1385	1494.83		630.941		1404.94		1614.37		1166		832		1557		1532		1191		1470		622		2374		1171		1260		468		470
1386	894.735		690.278		891.479		1576.08		1199		788		1641		1359		1143		1421		616		1989		851		1305		631		422
1387	964.334		680.388		1026.92		1582.21		974		837		1503		1536		1189		1447		714		820		1192		1299		574		423
1388	3200.01		717.968		849.027		1550.04		1127		902		1440		1551		1307		1464		874		627		1085		1109		449		412
1389	3046.89		714.012		788.383		1592.93		1145		905		1723		1583		1125		1448		874		689		1526		1085		477		446
1390	2984.25		654.676		895.522		1540.85		1347		934		1482		1346		1181		1406		865		575		1577		1268		518		508
1391	3007.45		595.34		857.113		1482.65		1214		891		1567		1424		1257		1323		743		704		1652		1245		501		409
1392	1801.07		662.587		1178.53		1683.3		1371		869		1347		1446		1168		1325		503		893		1558		1094		564		462
1393	1887.68		721.923		1178.53		1543.92		1301		696		1390		1521		1309		1353		630		999		1387		1228		697		420
1394	1941.04		583.472		1184.6		1645.01		1264		954		1365		1451		1179		1388		598		1009		1398		1273		790		389
1395	3024.47		585.45		867.221		1504.09		1416		890		1270		1361		1252		1368		492		816		1117		1147		688		461
1396	3885.17		741.702		952.124		1553.11		1667		946		1207		1491		1185		1294		1066		350		1416		1408		645		453
1397	3750.62		640.831		1006.7		1478.05		1012		893		1320		1615		1111		1478		703		481		1445		1275		572		423
1398	3363.18		690.278		996.596		1468.86		1094		1014		1368		1490		1427		1484		901		513		1346		1083		554		429
1399	2156.02		646.764		946.059		1614.37		1369		1020		1586		1442		1500		1404		538		388		896		1199		609		367
1400	805.802		660.609		1026.92		1571.49		1561		1062		1850		1333		1639		1331		621		322		855		1009		576		339
1401	851.428		710.056		897.543		1519.41		1456		955		1867		1398		1778		1390		763		335		690		1093		522		419
1402	931.081		640.831		1000.64		1430.57		1642		1135		1099		1213		1866		1167		597		394		1052		1330		655		359
1403	1088.84		731.813		998.618		1501.03		1588		1050		1119		1281		1344		1328		542		365		1511		1255		565		355
1404	1176.22		603.251		1045.11		1433.64		1485		959		1309		993		1169		1318		613		466		1484		1197		550		262
1405	971.294		636.875		966.274		1491.84		1506		844		1583		1271		1320		1340		1273		504		1409		1079		603		293
1406	921.028		646.764		887.436		1525.54		1489		884		1249		1549		1286		1296		2984		501		1468		928		627		381
1407	920.254		727.857		956.167		1468.86		1569		989		1486		1492		1116		1378		785		512		1346		1088		634		339
1408	1090.39		613.14		942.016		1464.27		1547		1259		1449		1452		1557		1328		747		592		1489		986		614		387
1409	1008.41		725.879		865.199		1444.36		1278		1000		1345		1377		1641		1509		598		561		1361		824		630		389
1410	889.321		642.809		935.952		1373.9		1365		931		1241		1572		1503		1302		524		725		1102		863		682		414
1411	777.19		678.41		972.338		1467.33		1416		1071		1318		1361		1440		1299		587		650		1612		1090		656		320
1412	826.682		599.295		986.489		1392.28		1432		856		1536		1411		1723		1385		609		645		1103		1137		610		360
1413	818.176		719.946		857.113		1468.86		1322		900		1658		1535		1482		1372		553		628		1148		1044		516		374
1414	835.189		632.919		812.64		1540.85		1465		921		1639		1489		1567		1521		499		631		1239		914		656		339
1415	849.109		652.698		929.887		1448.95		1653		962		1453		1480		1347		1300		535		560		1203		934		615		342
1416	835.962		605.229		919.78		1536.26		1358		896		1357		1236		1390		1355		544		588		1344		1117		659		418
1417	1344.81		712.034		939.995		1467.33		1393		1074		1388		1204		1365		1413		618		663		1325		1083		551		445
1418	1514.94		640.831		917.758		1563.83		1620		1130		1299		1288		1270		1455		587		622		1399		899		584		473
1419	1860.61		666.543		1132.04		1462.74		1616		1086		1497		1292		1207		1567		672		734		1142		957		560		390
1420	2102.66		664.565		1115.86		1507.16		1500		977		1438		1307		1320		1509		697		693		1153		1000		587		367
1421	1504.11		680.388		844.984		1583.74		1417		1102		1514		1206		1368		1369		994		652		1721		1000		603		338
1422	1631.71		611.163		859.135		1566.89		1323		974		1551		1090		1586		1344		854		573		1422		1252		646		374
1423	1530.41		636.875		760.082		1537.79		1455		1150		1406		1347		1850		1462		796		599		1655		1268		602		274
1424	1741.52		737.746		768.168		1528.6		1448		990		1632		1228		1867		1523		782		461		1492		993		555		249
1425	2068.64		731.813		788.383		1501.03		1417		1243		1745		1204		1099		1511		745		439		1220		1111		510		323
1426	1566.75		710.056		667.093		1514.81		1391		1207		1602		1499		1119		1476		584		426		1396		1144		712		286
1427	1500.25		710.056		739.867		1501.03		1484		898		1779		1413		1309		1512		566		423		1518		1026		694		273
1428	1492.51		654.676		780.297		1528.6		1533		957		1581		1280		1583		1582		617		438		1329		803		697		265
1429	1515.71		668.521		778.275		1444.36		1471		883		1374		1442		1249		1584		666		476		1243		1094		612		341
1430	1132.92		708.078		800.512		1618.97		1423		1004		1287		1340		1486		1602		697		552		1037		1310		607		266
1431	1142.97		666.543		853.07		1546.98		1541		796		1337		1439		1449		1323		599		541		1071		1285		606		287
1432	819.722		654.676		929.887		1622.03		1345		1002		1439		1436		1345		1421		618		615		1239		1218		624		365
1433	907.881		678.41		853.07		1554.64		1394		1026		1361		1466		1241		1215		672		606		1175		1339		600		372
1434	954.28		680.388		952.124		1562.3		1312		1058		1362		1487		1318		1261		641		565		1230		1383		676		373
1435	947.321		686.322		994.575		1494.9		1388		820		1398		1437		1536		1257		706		772		1427		1315		712		346
1436	1047.85		696.211		1041.07		1600.59		1342		874		1226		1330		1658		1276		677		649		1696		1368		723		323
1437	947.321		650.72		881.371		1557.7		1317		875		1330		1313		1639		1339		685		595		1244		1165		693		299
1438	1026.97		729.835		974.36		1554.64		1318		837		1254		1343		1453		1337		839		486		2055		1210		685		335
1439	1076.47		648.742		1000.64		1580.68		1378		939		1394		1486		1357		1270		876		429		1438		1059		633		321
1440	1004.55		674.455		950.102		1680.23		1393		1060		1230		1663		1388		1328		1403		425		1193		797		685		280
1441	955.054		686.322		913.715		1517.88		1380		1044		1284		1449		1299		1394		896		487		1139		804		684		257
1442	917.934		652.698		966.274		1672.57		1377		960		1286		1363		1497		1347		747		546		1397		912		678		290
1443	793.429		787.193		873.285		1709.33		1426		1040		1410		1474		1438		1452		691		545		1563		763		799		263
1444	846.015		708.078		903.608		1772.13		1426		858		1424		1406		1514		1357		753		528		1410		800		622		315
1445	817.402		714.012		942.016		1788.98		1321		996		1380		1480		1551		1579		805		538		1461		936		636		363
1446	801.163		799.061		915.737		1839.53		1372		1028		1326		1442		1406		1486		661		572		1488		863		679		406
1447	811.216		6544.78		962.231		1641.94		1304		945		1593		1226		1632		1318		1046		475		1437		903		743		384
1448	835.189		3704.56		1000.64		1568.42		1353		1095		2387		1047		1745		1317		1197		485		1562		964		637		395
1449	839.829		4701.4		1077.46		1648.07		1299		954		1572		1035		1602		1032		1359		514		1511		800		527		335
1450	639.538		7527.78		1020.85		1738.44		1290		1038		1326		1306		1779		1222		2545		579		1736		521		718		286
1451	794.203		4013.1		962.231		1752.22		1287		1067		1439		1130		1581		1351		2449		600		1387		796		691		295
1452	832.095		3206.13		1004.68		1730.78		1347		1155		1363		1027		1374		1259		1712		576		1324		871		604		348
1453	747.03		9359.29		822.748		1761.41		1478		1143		1424		1041		1287		1289		2502		563		1585		947		421		332
1454	796.523		4634.16		782.318		1727.71		1415		1097		1608		1361		1337		1440		2554		538		1428		964		519		325
1455	795.749		5807.03		663.05		1706.27		1482		1020		1690		1168		1439		1291		1593		511		1179		946		531		354
1456	721.51		3736.2		814.662		1827.27		1595		993		1566		1409		1361		1255		1794		576		1383		1080		577		374
1457	690.577		2440.69		990.532		1649.6		1631		1208		1677		1412		1362		1299		1683		591		1493		909		592		365
1458	736.203		1906.67		1012.77		1582.21		1548		1268		1592		1437		1398		1313		1299		687		1607		837		614		334
1459	740.843		2260.71		1081.5		1690.95		1384		1326		1628		1388		1226		1393		904		680		1113		739		656		281
1460	754.763		3568.08		972.338		1640.41		1462		1397		1524		1580		1330		1320		2795		650		1096		712		418		351
1461	746.257		2116.32		873.285		1727.71		1392		1161		1573		1196		1254		1271		4017		572		1220		829		349		341
1462	792.656		1940.29		974.36		1646.54		1368		727		1412		1176		1394		1247		2673		588		1019		1151		452		424
1463	798.843		2060.94		770.189		1655.73		1390		838		1350		1178		1230		1355		647		557		948		2263		454		342
1464	774.87		2055.01		768.168		1896.2		1367		721		1385		890		1284		1333		644		531		1033		3451		458		299
1465	900.148		1813.71		701.458		1955.93		1581		1110		1488		1085		1286		1466		580		531		1109		6393		383		344
1466	901.694		1768.22		747.953		1554.64		1486		1182		1474		1219		1410		1274		530		508		1218		1085		512		374
1467	769.456		1550.65		838.92		1550.04		1358		891		1467		1190		1424		1209		633		563		895		958		445		377
1468	873.082		1329.13		885.414		1597.52		1255		747		1573		1443		1380		1301		671		609		931		953		480		254
1469	856.068		1285.62		873.285		1522.47		1482		927		1355		1471		1326		1522		606		615		1043		1004		523		279
1470	818.949		1746.46		911.694		1533.19		1615		1384		1464		1259		1593		1660		559		664		1079		987		560		301
1471	841.375		1119.48		865.199		1543.92		1696		1357		1427		1115		2387		1563		645		691		858		992		632		329
1472	850.655		929.6		774.232		1502.56		1293		1321		1449		1044		1572		1619		701		695		1263		941		730		273
1473	892.415		975.091		774.232		1456.61		1094		1260		1357		1142		1326		1747		1883		709		1573		971		430		297
1474	840.602		858.397		818.705		1576.08		984		1188		1391		1291		1439		1659		3367		700		867		1007		427		347
1475	842.149		791.149		709.544		1525.54		1264		1219		1424		1312		1363		1775		1153		701		783		1284		668		259
1476	917.934		856.419		721.673		1522.47		1338		1268		1483		1325		1424		1583		1022		700		891		1227		665		295
1477	885.455		1153.1		529.631		1462.74		1346		1315		1470		1306		1608		1597		783		641		942		843		415		324
1478	967.427		1433.96		960.21		1424.45		1326		979		1431		1196		1690		1536		734		738		961		965		683		270
1479	948.867		1325.17		972.338		1448.95		1449		988		1390		1273		1566		1616		736		733		920		1048		633		284
1480	1023.11		1125.41		794.447		1401.47		1490		1145		1314		1219		1677		1699		820		684		1032		1244		453		331
1481	754.763		1028.49		735.824		1404.53		1577		1028		1400		1221		1592		1621		854		597		967		924		585		339
1482	815.856		945.423		804.554		1485.71		1458		828		1434		1316		1628		1654		806		617		986		876		618		360
1483	738.523		888.065		790.404		1406.07		1405		1041		1321		1262		1524		1595		720		624		1131		974		559		378
1484	756.31		951.357		883.393		1425.98		1419		1067		1345		1322		1573		923		738		703		1204		963		521		406
1485	928.761		937.512		1008.73		1424.45		1518		1086		1455		1377		1412		1082		844		659		1155		985		522		364
1486	925.667		1303.42		869.242		1465.8		1556		953		1205		1545		1350		1119		831		633		1111		972		584		362
1487	911.748		1740.53		915.737		1407.6		1413		822		1455		1347		1385		1473		774		297		812		860		550		368
1488	904.788		2545.52		1028.94		1390.75		1461		1002		1230		1579		1488		1736		774		332		864		950		525		383
1489	893.188		6289.63		859.135		1643.47		1478		1112		1507		1616		1474		1562		870		348		844		991		600		355
1490	841.375		4377.03		942.016		1620.5		1417		1172		1425		1353		1467		1516		935		430		1051		1067		717		365
1491	861.482		5069.29		974.36		1537.79		1432		1127		1527		1643		1573		980		836		428		1226		940		735		349
1492	902.468		4725.14		794.447		1583.74		1479		1269		1352		1947		1355		1079		919		486		997		942		849		342
1493	914.068		4968.42		685.286		1738.44		1454		757		1356		1613		1464		1306		1333		444		1078		1083		893		361
1494	975.933		4978.31		847.006		1576.08		1442		823		1402		1489		1427		918		3726		604		1253		1100		653		376
1495	956.6		7225.17		909.672		1637.35		1347		975		1457		1494		1449		1062		3110		531		1250		1047		591		369
1496	958.147		5306.63		962.231		1638.88		1426		1026		1400		1521		1357		1157		1795		500		1147		1137		563		372
1497	935.721		5302.68		921.801		1672.57		1459		1131		1451		2253		1391		1455		1024		466		1365		1084		659		345
1498	852.202		4899.19		818.705		1684.83		1400		1055		1450		2394		1424		1286		891		483		1407		1071		508		376
1499	973.614		5409.48		842.963		1664.92		1547		931		1211		2038		1483		1241		723		475		1190		1099		476		356
1500	813.536		5027.75		883.393		1923.77		1506		957		1424		1999		1470		1259		784		472		1091		1148		462		379

## Sheet: BODY
A Comparative Analysis of Aerosol Exposure and Prevention Strategies in Bystander, Pre-hospital, and Inpatient Cardiopulmonary Resuscitation Using Simulation Manikins
Tzu-Yao Hung, MD, PhD a,b,c, Chung-Shiung Wen, MD a, Sheng-Han Yu, MD a, Yi-Chung Chen, MD d, Hsin-Ling Chen, MD, MS a, Wei-Lun Chen, MD a,, Chih-Chieh Wu, MD a, Yung-Cheng Su, MD, MPH e,f,*, Chung-Lung, Lin a,*, Shih-Cheng Hu, MD, PhD d,* , Tee Lin, MD, PhD d,* * These authors contributed equally to this work.
Trunk	Continuous CPR		Continuous CPR + Sugical Mask		Continuous CPR + N95		Continuous CPR + NRM 15L/min		30:2 FMV		30:2 FMV + Filter		30:2 SGA		30:2 SGA + Surgical Mask		30:2 SGA + Filter (A)		30:2 SGA + Filter + Surgical Mask (A)		30:2 SGA + Filter (B)		30:2 SGA + Filter + Surgical Mask (B)		Continuous CPR + ET		Continuous CPR + ET + Surgical Mask		Continuous CPR + ET + Filter		Continuous CPR + ET + Filter + Surgical Mask
1	123.732		632.919		264.816		243.534		217		210		196		115		176		168		154		110		173		185		160		200
2	140.745		573.583		212.257		225.154		186		228		250		104		155		116		131		108		177		192		150		194
3	128.372		621.052		234.493		206.774		195		203		302		99		172		123		174		129		128		184		146		152
4	124.505		530.07		230.45		208.306		180		212		405		127		174		141		194		108		140		184		131		140
5	106.719		585.45		264.816		228.218		177		164		334		208		150		123		162		111		155		170		163		170
6	97.4387		545.893		250.665		260.383		162		202		448		142		190		127		174		107		204		190		140		171
7	124.505		443.043		258.751		246.598		173		208		170		130		170		155		192		156		174		173		167		180
8	133.012		534.026		264.816		215.964		164		169		308		380		171		165		183		137		165		190		147		201
9	133.785		771.37		198.106		219.028		224		224		185		256		162		157		203		129		174		174		185		153
10	123.732		696.211		210.235		222.091		248		146		142		298		143		141		176		119		147		204		166		171
11	109.039		882.131		287.052		254.256		225		175		177		194		190		140		223		149		156		188		149		164
12	120.638		696.211		183.956		277.231		250		165		192		742		172		157		195		148		146		212		183		181
13	129.145		931.578		179.913		242.003		194		222		136		363		226		273		190		145		153		185		139		225
14	115.998		607.207		196.085		272.636		217		208		141		638		272		192		213		147		167		214		135		160
15	140.745		431.176		183.956		304.801		229		236		129		156		216		127		314		177		157		226		174		151
16	177.864		324.371		242.579		246.598		217		190		159		96		218		148		240		155		164		208		147		125
17	159.305		320.415		190.02		272.636		260		188		135		103		206		132		188		153		207		214		148		140
18	125.278		304.592		228.429		281.826		229		143		149		114		201		126		167		181		193		180		112		172
19	172.451		377.774		196.085		232.813		218		108		129		128		228		123		225		223		139		231		173		161
20	113.678		359.973		216.3		219.028		179		149		134		140		197		112		180		220		140		208		176		162
21	117.545		387.663		190.02		313.991		120		194		140		120		206		118		150		201		197		218		177		175
22	130.692		401.508		230.45		260.383		127		252		175		127		194		131		170		227		172		216		153		157
23	134.558		458.866		185.977		258.851		224		257		162		135		196		137		150		214		188		201		159		170
24	130.692		411.397		256.73		373.726		226		256		189		156		225		125		142		218		221		186		157		178
25	135.332		367.884		200.128		315.522		277		233		144		124		228		137		138		277		266		226		155		183
26	139.198		462.822		232.472		297.142		152		250		157		103		223		130		184		275		207		202		152		170
27	138.425		488.535		258.751		307.864		185		248		162		98		217		152		194		283		209		192		164		208
28	119.865		381.729		234.493		298.674		187		226		215		131		247		133		157		225		178		204		135		180
29	154.665		268.991		252.687		347.687		185		148		206		126		142		117		182		254		172		186		156		178
30	150.798		280.858		266.837		301.737		143		186		154		132		154		122		189		170		129		175		169		175
31	146.158		381.729		200.128		307.864		139		181		170		156		258		113		159		138		146		166		168		154
32	133.785		288.769		222.364		323.181		130		223		151		139		194		92		159		144		133		178		155		148
33	138.425		369.862		155.655		312.459		183		217		203		116		212		131		148		193		176		170		155		157
34	153.118		312.504		212.257		376.789		152		172		168		99		194		143		166		150		186		187		170		177
35	130.692		338.216		202.149		344.624		194		238		156		103		173		135		230		154		164		149		179		213
36	133.785		330.305		210.235		373.726		243		134		163		113		207		134		195		194		190		175		156		221
37	139.971		363.929		185.977		318.586		200		139		157		153		189		141		140		173		188		139		171		131
38	143.838		310.526		224.386		382.916		185		189		144		122		202		144		190		149		132		128		143		158
39	203.384		231.411		240.558		349.219		163		228		157		161		212		166		199		156		146		141		138		182
40	186.371		276.902		220.343		324.712		112		214		121		89		231		137		188		188		174		156		152		179
41	207.251		247.234		240.558		326.244		215		221		148		108		228		147		199		287		173		178		128		126
42	230.45		284.814		234.493		295.611		156		202		147		123		235		123		192		366		163		219		143		120
43	189.464		267.013		196.085		300.206		163		212		134		122		263		143		243		367		179		145		131		128
44	179.411		280.858		270.88		327.776		200		217		136		118		179		169		169		304		158		251		163		159
45	138.425		267.013		246.622		353.814		183		260		163		118		244		120		112		141		195		236		160		182
46	156.211		268.991		254.708		370.662		212		243		147		113		250		123		115		92		154		259		152		155
47	143.838		385.685		226.407		396.7		149		206		164		123		226		124		125		75		144		245		144		167
48	157.758		340.194		224.386		329.307		191		226		145		147		188		123		140		68		149		288		144		172
49	190.237		367.884		216.3		401.295		233		266		133		176		233		127		144		86		141		282		141		165
50	150.798		490.512		248.644		485.537		271		251		177		150		193		152		207		104		179		253		135		146
51	166.264		393.597		234.493		445.714		244		205		134		140		205		157		182		91		157		249		145		168
52	167.038		352.061		250.665		487.069		373		151		172		154		243		157		155		71		168		262		130		169
53	171.678		272.946		192.042		396.7		376		151		156		141		279		131		186		115		183		258		120		166
54	162.398		348.106		224.386		522.297		126		160		153		124		333		137		192		101		198		262		135		193
55	221.944		326.349		224.386		333.902		153		127		128		125		296		169		205		133		176		276		145		171
56	162.398		344.15		192.042		369.131		244		189		183		124		348		171		238		155		203		286		145		154
57	175.544		356.017		192.042		240.471		258		199		177		124		350		180		254		157		168		280		126		151
58	163.171		385.685		198.106		225.154		339		234		162		123		314		147		295		266		179		263		155		182
59	177.091		439.088		236.515		320.117		294		261		183		130		288		159		348		144		158		210		144		186
60	136.105		379.752		234.493		382.916		312		292		170		162		258		171		344		157		161		235		137		143
61	122.185		387.663		204.171		333.902		193		286		183		120		250		229		348		152		184		262		166		121
62	119.865		456.889		240.558		349.219		254		226		197		103		276		190		273		169		160		236		155		154
63	128.372		464.8		196.085		510.043		265		259		236		109		251		181		320		216		140		277		164		143
64	144.611		557.76		218.321		442.65		259		244		176		141		241		182		295		202		159		265		185		127
65	145.385		516.225		163.741		457.967		239		339		173		185		214		186		362		221		228		269		134		133
66	135.332		526.114		264.816		513.107		272		338		173		158		217		136		298		217		194		258		162		165
67	149.251		601.273		244.601		393.637		262		289		198		188		265		155		250		221		152		269		171		169
68	136.105		539.959		260.773		464.094		245		329		169		183		155		149		255		177		144		293		187		134
69	129.918		557.76		260.773		464.094		256		269		164		166		194		124		209		161		192		266		165		184
70	183.278		409.42		232.472		511.575		293		218		191		224		197		146		222		185		174		265		142		155
71	170.131		354.039		283.009		457.967		270		244		170		194		230		140		187		206		133		268		203		169
72	172.451		462.822		234.493		503.917		244		199		149		128		185		150		209		237		137		268		135		170
73	344.129		235.367		242.579		456.435		232		483		155		145		232		170		202		220		126		272		122		149
74	272.21		268.991		202.149		459.499		405		375		186		205		242		185		225		201		170		207		130		172
75	296.183		274.924		276.945		448.777		386		250		164		161		219		235		204		244		142		259		171		154
76	208.797		314.482		244.601		456.435		322		178		167		184		234		235		197		300		178		260		139		175
77	170.131		286.792		238.536		490.132		267		243		173		197		230		139		217		201		198		235		170		187
78	173.998		235.367		236.515		457.967		309		238		211		217		250		184		178		162		146		256		157		134
79	160.851		261.079		240.558		451.84		319		315		204		196		219		161		191		116		168		227		135		146
80	180.184		241.3		303.224		459.499		281		535		219		181		278		198		194		108		132		244		143		147
81	164.718		193.832		169.805		442.65		251		537		228		226		350		195		176		92		143		244		156		172
82	181.731		324.371		185.977		511.575		262		710		238		214		330		204		154		119		178		223		114		173
83	225.81		302.614		240.558		477.879		199		844		205		181		261		217		195		118		152		249		109		160
84	158.531		456.889		216.3		480.942		178		1039		214		243		300		171		139		100		151		227		126		213
85	211.117		346.128		236.515		528.423		272		899		194		223		305		189		200		128		173		218		145		193
86	971.294		342.172		220.343		502.385		208		592		202		251		262		208		166		83		136		250		159		168
87	1233.45		328.327		226.407		554.462		278		675		250		291		275		236		175		84		156		236		170		143
88	803.482		318.437		183.956		480.942		335		922		224		302		383		250		232		86		159		256		166		137
89	720.737		350.083		258.751		488.6		319		662		197		258		344		245		189		140		158		261		140		122
90	611.698		336.238		230.45		496.259		280		441		203		231		307		233		256		105		213		259		133		180
91	545.966		357.995		242.579		499.322		375		213		180		252		385		188		180		144		182		270		146		133
92	330.982		318.437		250.665		491.664		384		207		114		244		246		191		225		102		174		291		152		111
93	280.716		267.013		167.784		511.575		299		114		169		262		511		230		221		112		178		283		182		184
94	985.987		336.238		254.708		438.055		322		123		180		250		412		268		278		117		190		294		152		182
95	1135.24		267.013		248.644		419.675		318		165		180		247		459		235		232		132		194		250		153		193
96	483.327		340.194		190.02		462.562		293		143		191		244		757		237		274		134		229		285		152		177
97	657.324		300.637		192.042		402.827		305		185		228		224		712		265		327		94		180		235		154		204
98	927.214		375.796		200.128		419.675		321		229		240		248		729		282		327		126		226		218		112		173
99	731.563		272.946		337.589		430.397		310		217		199		297		870		246		176		156		219		148		128		194
100	706.817		259.101		266.837		431.929		310		150		209		213		611		252		200		118		250		182		119		136
101	640.311		322.393		295.138		433.46		311		164		236		257		857		288		207		113		249		177		148		216
102	459.354		276.902		335.568		439.587		373		193		210		242		405		280		181		105		239		165		158		187
103	559.886		280.858		234.493		473.284		377		176		234		288		541		275		179		86		204		260		143		209
104	383.568		284.814		218.321		499.322		317		173		235		215		473		265		264		99		240		180		152		193
105	289.996		231.411		216.3		317.054		352		207		255		218		278		297		340		75		250		227		124		137
106	608.605		284.814		206.192		326.244		426		206		273		189		465		385		236		99		193		274		152		159
107	474.82		280.858		228.429		338.497		505		195		247		250		405		374		167		88		217		237		153		130
108	291.543		261.079		187.999		405.89		466		174		241		233		389		337		147		105		217		311		149		167
109	249.783		193.832		238.536		418.144		321		168		267		301		359		317		132		141		212		256		144		164
110	239.73		284.814		274.923		347.687		384		251		258		193		552		230		141		143		195		240		141		224
111	136.105		324.371		291.095		390.574		433		193		199		209		540		207		146		155		260		318		142		222
112	134.558		411.397		303.224		416.612		283		156		235		212		478		209		130		157		233		390		140		269
113	167.811		371.84		262.794		350.751		371		211		313		271		342		305		155		153		212		263		155		267
114	189.464		320.415		268.859		352.282		476		252		278		259		290		277		108		116		220		284		134		202
115	173.998		332.283		297.16		329.307		514		227		279		296		302		219		159		122		213		174		136		176
116	197.197		391.619		252.687		333.902		363		154		239		296		446		269		159		140		259		245		167		158
117	174.771		609.185		230.45		387.511		521		185		256		270		313		226		157		98		336		224		154		207
118	305.463		630.941		212.257		428.865		439		211		218		252		389		195		151		131		270		258		156		196
119	1054.81		446.999		250.665		419.675		389		132		285		238		399		254		163		110		292		250		133		320
120	977.48		415.353		244.601		419.675		454		204		211		240		407		219		192		106		316		323		157		271
121	415.274		385.685		246.622		355.346		459		180		187		263		493		280		170		136		368		279		111		304
122	138.425		379.752		272.902		410.485		380		297		246		214		519		265		168		119		394		339		141		259
123	187.917		397.552		291.095		398.232		416		208		314		256		269		305		173		111		274		299		116		268
124	173.998		393.597		262.794		485.537		514		237		155		245		199		274		145		106		279		260		168		257
125	163.944		425.243		258.751		480.942		344		265		251		266		254		262		215		129		313		250		159		293
126	181.731		456.889		216.3		485.537		343		290		169		230		234		272		219		116		289		266		162		258
127	148.478		466.778		283.009		457.967		463		223		264		247		301		258		222		135		279		256		128		250
128	153.891		441.066		301.203		464.094		516		214		251		252		251		250		268		123		290		330		119		276
129	156.985		454.911		274.923		560.588		470		211		272		259		365		264		219		147		372		325		149		244
130	161.624		492.49		262.794		441.119		324		166		227		257		303		260		186		135		379		258		145		260
131	139.198		488.535		378.019		523.828		466		178		264		305		329		250		198		278		401		311		175		256
132	142.291		464.8		232.472		560.588		431		211		325		382		475		300		223		188		307		347		203		260
133	185.597		514.247		230.45		514.638		355		224		244		262		446		261		232		168		303		340		169		265
134	221.17		508.313		204.171		497.79		244		226		222		326		422		277		267		118		836		395		151		279
135	706.044		439.088		262.794		474.815		271		252		300		268		562		255		244		124		794		326		201		258
136	585.405		472.712		280.988		438.055		417		213		374		314		482		300		191		135		680		383		187		227
137	332.529		448.977		287.052		462.562		575		259		251		298		355		269		218		107		621		433		178		220
138	533.593		480.623		287.052		477.879		373		280		206		365		342		272		282		111		782		426		182		216
139	356.502		399.53		420.471		506.98		239		179		225		407		287		247		291		139		726		444		168		157
140	358.048		429.198		566.018		531.487		231		251		261		414		240		271		272		135		421		368		161		169
141	293.089		306.57		460.901		485.537		276		215		266		384		324		270		225		189		509		262		178		171
142	388.208		312.504		373.976		516.17		241		192		168		506		293		257		246		302		680		272		172		173
143	627.165		361.951		345.675		514.638		285		275		245		396		430		238		180		298		455		259		144		200
144	180.958		411.397		351.74		525.36		507		239		272		428		511		291		178		147		381		263		154		149
145	194.877		450.955		262.794		487.069		768		244		342		410		429		277		176		114		394		253		150		152
146	252.877		581.495		272.902		396.7		681		305		352		382		351		331		186		120		397		311		147		165
147	155.438		609.185		280.988		464.094		338		211		244		428		448		272		249		146		520		296		178		164
148	177.864		571.605		246.622		511.575		315		286		343		335		352		304		214		134		415		376		177		154
149	216.53		488.535		287.052		457.967		205		260		253		405		418		328		242		113		568		295		181		161
150	152.345		488.535		268.859		428.865		267		321		300		413		409		304		228		94		636		379		148		159
151	143.838		316.46		293.117		415.08		293		349		300		381		447		344		244		108		688		293		152		156
152	577.672		385.685		293.117		474.815		329		319		375		402		276		341		245		90		725		334		118		178
153	412.181		446.999		311.31		474.815		319		252		303		364		308		366		207		82		740		371		158		180
154	178.638		454.911		274.923		484.005		395		272		272		295		251		372		215		96		772		475		153		180
155	244.37		427.22		291.095		517.702		263		297		191		307		326		372		264		103		835		391		140		184
156	157.758		383.707		248.644		454.904		332		257		260		338		326		360		235		70		818		343		178		184
157	347.995		399.53		301.203		442.65		252		293		328		310		328		324		252		92		830		318		170		170
158	296.956		361.951		283.009		506.98		250		289		298		340		293		343		244		85		830		366		142		181
159	289.996		373.818		274.923		471.752		254		318		293		352		300		347		212		67		581		423		138		195
160	197.971		387.663		272.902		496.259		272		298		229		356		264		325		234		72		448		410		112		223
161	261.383		363.929		339.611		439.587		294		345		234		366		265		353		264		80		381		446		152		222
162	126.052		419.309		297.16		500.853		327		325		253		347		307		362		205		74		543		381		188		181
163	119.092		464.8		272.902		513.107		296		376		303		332		364		340		205		112		698		406		154		194
164	140.745		431.176		254.708		453.372		283		365		341		2173		361		335		172		151		724		356		112		155
165	142.291		597.318		264.816		336.966		265		390		381		8294		350		323		162		239		623		282		157		194
166	139.971		569.627		276.945		431.929		311		329		381		9137		215		381		166		196		663		392		191		171
167	172.451		494.468		260.773		439.587		307		312		351		6720		275		366		170		208		593		431		155		188
168	313.196		571.605		270.88		462.562		247		381		342		5484		310		296		245		240		657		400		153		206
169	129.918		472.712		252.687		457.967		227		329		308		4540		324		236		154		228		720		444		187		212
170	139.198		235.367		234.493		473.284		321		355		394		2840		253		232		178		224		686		504		176		228
171	126.825		308.548		236.515		444.182		386		416		402		2052		276		267		170		212		725		529		147		211
172	143.065		365.906		264.816		582.032		369		387		357		2269		208		289		163		170		680		389		168		203
173	699.084		330.305		190.02		552.93		699		375		326		2358		279		279		174		191		727		334		154		194
174	326.342		350.083		248.644		385.979		571		359		396		1924		269		227		195		166		602		358		152		188
175	740.843		280.858		228.429		382.916		537		312		321		1331		248		242		142		245		665		425		174		189
176	1262.84		326.349		214.278		395.169		566		313		289		897		388		288		157		228		550		353		171		196
177	1098.89		326.349		220.343		444.182		535		326		293		508		700		280		187		143		561		385		160		225
178	1724.51		363.929		252.687		594.285		499		321		314		430		419		302		164		120		479		481		149		226
179	700.631		425.243		278.966		747.451		313		323		306		1388		397		330		173		139		426		519		157		205
180	438.474		413.375		244.601		667.805		321		271		289		971		219		297		230		119		612		495		172		217
181	1073.37		537.981		264.816		542.208		356		312		294		1923		460		322		204		114		566		499		164		197
182	869.988		532.048		256.73		474.815		271		311		291		1840		621		335		255		129		685		523		153		237
183	781.829		458.866		234.493		474.815		283		337		303		1637		382		319		268		155		585		428		176		216
184	720.737		510.291		295.138		497.79		279		329		346		1841		403		294		196		192		715		522		192		252
185	1730.7		478.645		301.203		441.119		269		258		357		2142		480		350		205		161		754		407		180		200
186	1773.23		630.941		264.816		462.562		312		295		330		1258		584		307		242		180		636		415		181		234
187	1732.24		520.18		234.493		428.865		276		288		342		879		525		292		220		201		451		430		139		212
188	1325.48		464.8		234.493		484.005		299		261		306		557		561		338		315		223		403		401		152		228
189	940.361		421.287		270.88		350.751		363		265		318		417		541		390		228		252		453		453		127		161
190	506.526		543.915		254.708		412.017		416		259		335		437		279		374		259		285		677		520		136		176
191	262.156		500.402		250.665		508.512		715		386		305		409		417		366		244		205		690		441		170		216
192	262.156		609.185		280.988		510.043		871		344		265		365		484		419		278		257		712		504		181		214
193	526.633		640.831		252.687		419.675		843		266		307		463		572		350		264		328		675		535		105		225
194	158.531		753.569		248.644		410.485		623		382		343		355		495		375		329		327		654		582		109		195
195	580.765		858.397		266.837		359.941		359		359		307		282		559		309		357		267		593		615		136		235
196	146.158		988.936		196.085		398.232		376		343		368		324		551		311		145		342		563		596		141		235
197	144.611		866.308		291.095		487.069		324		341		324		329		496		305		198		180		513		557		132		229
198	179.411		874.22		260.773		428.865		320		306		360		370		647		355		291		227		578		611		154		200
199	148.478		953.335		244.601		474.815		291		216		391		365		688		412		330		206		509		687		139		177
200	161.624		866.308		276.945		468.689		267		259		364		411		582		372		278		204		584		514		138		187
201	193.331		808.95		321.417		476.347		256		246		319		416		677		375		304		155		572		493		145		166
202	190.237		448.977		250.665		412.017		414		335		250		375		470		465		276		198		653		433		138		188
203	208.797		464.8		228.429		510.043		1900		250		307		315		359		420		275		216		697		432		154		193
204	298.503		393.597		244.601		542.208		936		280		313		368		361		387		265		244		604		452		152		156
205	339.489		403.486		214.278		474.815		960		264		311		397		391		447		271		289		477		510		168		159
206	400.581		286.792		283.009		523.828		608		316		263		376		446		440		203		369		540		451		164		155
207	463.22		371.84		254.708		543.74		329		296		290		414		554		463		235		375		530		443		135		163
208	468.634		342.172		299.181		586.627		341		271		340		338		431		496		285		282		634		510		161		123
209	846.789		334.26		260.773		618.791		609		249		289		309		490		464		306		188		702		336		151		200
210	840.602		397.552		246.622		534.55		645		284		299		356		526		478		259		255		628		400		170		209
211	874.628		417.331		222.364		585.095		1547		290		365		336		537		416		198		201		561		310		149		225
212	758.63		391.619		206.192		516.17		2296		328		315		417		491		471		229		179		538		341		147		222
213	887.001		270.969		246.622		595.817		1350		388		318		334		430		509		222		152		573		387		168		244
214	874.628		320.415		250.665		513.107		1270		352		317		390		493		389		253		166		464		435		199		233
215	1018.47		377.774		268.859		537.613		818		286		289		381		525		386		244		219		482		469		174		226
216	329.436		354.039		256.73		528.423		393		238		287		427		427		396		228		328		574		452		180		242
217	382.795		324.371		228.429		523.828		330		280		360		400		356		388		246		141		457		511		169		268
218	187.144		296.681		208.214		485.537		269		307		323		381		433		361		223		142		537		568		188		200
219	187.917		288.769		264.816		684.653		388		328		272		429		534		399		258		123		396		560		171		247
220	347.995		344.15		289.074		582.032		365		274		269		388		464		452		201		194		400		486		167		214
221	228.904		263.057		256.73		718.35		389		316		290		388		326		402		138		171		433		518		146		236
222	194.104		288.769		256.73		670.868		394		337		287		396		425		543		144		151		408		487		146		211
223	188.691		356.017		301.203		669.336		418		266		355		273		466		420		153		231		387		621		121		230
224	174.771		371.84		260.773		569.778		464		312		405		263		424		434		215		369		378		640		151		253
225	184.824		409.42		230.45		609.602		449		309		450		315		442		450		338		172		441		586		162		209
226	212.664		443.043		264.816		434.992		356		314		289		280		271		470		334		116		407		639		179		240
227	245.917		288.769		246.622		508.512		327		295		324		355		326		423		433		87		420		496		148		201
228	283.809		294.703		272.902		660.146		332		320		289		322		251		416		547		97		450		507		114		189
229	170.904		318.437		295.138		408.954		359		315		263		290		399		479		386		118		404		568		143		206
230	218.85		312.504		240.558		572.842		328		283		322		348		369		486		212		134		407		492		145		238
231	229.677		369.862		278.966		640.235		321		346		372		391		296		456		183		163		399		510		127		236
232	237.41		427.22		307.267		658.615		313		323		319		347		455		475		162		177		375		540		131		259
233	242.05		373.818		274.923		600.412		302		294		346		372		551		495		217		109		381		541		139		230
234	252.877		498.424		283.009		577.437		332		324		336		318		238		497		155		144		368		523		131		260
235	216.53		868.286		204.171		592.753		394		292		340		325		354		578		214		147		363		501		145		257
236	220.397		1002.78		264.816		608.07		416		415		339		358		439		726		126		167		339		491		151		261
237	239.73		1077.94		285.031		652.488		339		302		369		283		449		525		124		193		330		437		174		241
238	230.45		1008.71		252.687		588.158		355		391		396		399		478		491		192		134		343		505		165		234
239	248.237		846.529		331.525		502.385		411		301		375		448		491		518		196		133		355		580		128		280
240	210.344		706.1		327.482		624.918		386		294		446		378		458		561		360		153		398		521		162		225
241	252.103		395.575		293.117		822.503		393		374		732		395		358		686		341		187		404		512		155		213
242	271.436		348.106		299.181		833.224		391		343		872		360		476		651		329		197		408		511		157		229
243	268.343		286.792		285.031		678.526		440		295		1235		470		488		491		404		183		413		523		190		180
244	279.17		334.26		307.267		603.475		439		283		1307		474		473		653		400		147		360		515		198		213
245	280.716		393.597		305.246		643.298		469		302		2365		438		279		600		402		156		323		511		161		189
246	264.476		308.548		371.955		689.248		504		327		1321		545		361		637		403		156		389		604		147		222
247	208.797		340.194		373.976		782.679		514		336		880		688		419		549		356		293		342		621		133		232
248	211.89		318.437		327.482		850.072		453		405		704		643		412		589		172		175		348		525		148		202
249	282.263		300.637		301.203		820.971		457		381		811		450		346		545		180		254		339		500		143		202
250	259.836		306.57		319.396		788.806		440		454		1162		456		439		498		185		290		315		558		130		228
251	212.664		474.689		278.966		775.021		505		361		774		432		450		489		182		124		286		552		137		185
252	290.769		284.814		299.181		765.831		426		353		335		442		361		533		269		166		373		504		168		194
253	399.035		340.194		307.267		791.869		379		458		334		442		420		398		425		240		287		514		137		178
254	272.983		286.792		315.353		761.236		404		396		372		366		504		458		289		205		374		510		162		172
255	359.595		292.725		289.074		712.223		426		370		348		334		455		548		270		303		327		525		154		160
256	469.407		280.858		274.923		707.628		500		430		369		395		432		528		356		306		273		528		162		183
257	419.914		306.57		246.622		592.753		498		692		383		392		441		341		401		168		256		540		134		160
258	850.655		308.548		301.203		555.993		412		531		459		416		405		515		438		187		272		465		145		188
259	556.792		300.637		295.138		505.448		491		361		452		494		438		340		392		206		365		537		138		161
260	451.621		280.858		254.708		499.322		501		349		442		354		427		347		241		178		479		497		143		196
261	254.423		261.079		242.579		552.93		440		356		401		399		534		359		171		134		549		481		150		230
262	201.064		270.969		299.181		575.905		503		349		348		391		554		313		253		130		535		482		166		167
263	247.463		310.526		289.074		533.018		766		378		441		427		540		411		194		161		586		488		128		136
264	309.329		332.283		276.945		448.777		593		342		484		479		544		422		173		98		625		651		119		219
265	294.636		308.548		230.45		444.182		705		322		361		487		581		399		150		327		664		519		122		202
266	292.316		322.393		264.816		552.93		786		324		417		463		644		375		162		432		403		513		130		221
267	256.743		365.906		289.074		499.322		712		344		351		582		649		436		187		377		528		455		169		204
268	257.517		379.752		250.665		560.588		552		406		369		460		745		414		219		451		461		487		177		203
269	267.57		371.84		285.031		721.413		486		327		356		369		643		357		247		349		478		431		156		238
270	317.836		324.371		226.407		621.855		461		321		411		440		664		435		309		382		382		391		161		228
271	261.383		324.371		280.988		511.575		462		377		352		717		764		466		326		391		505		421		144		228
272	262.156		448.977		254.708		528.423		474		388		397		619		710		519		346		374		430		425		159		216
273	293.863		464.8		274.923		493.195		558		340		350		683		770		556		229		438		370		387		162		223
274	335.622		571.605		260.773		540.677		606		298		483		713		770		603		262		442		515		418		162		181
275	399.035		425.243		295.138		551.398		614		301		337		673		741		645		198		267		541		416		153		226
276	359.595		478.645		264.816		577.437		505		298		338		632		754		663		164		228		471		394		180		219
277	339.489		496.446		238.536		572.842		440		310		289		722		585		722		149		245		343		387		157		171
278	344.902		536.003		264.816		548.335		560		349		298		465		423		749		167		320		325		385		157		193
279	345.675		630.941		283.009		606.538		466		344		284		337		536		688		147		329		342		449		147		206
280	388.208		731.813		295.138		545.272		541		345		326		398		537		489		144		305		398		439		158		206
281	255.97		832.684		375.998		451.84		465		368		332		488		631		487		183		305		628		444		156		236
282	270.663		822.795		303.224		389.042		497		338		270		440		790		464		191		316		472		397		122		269
283	255.197		872.242		254.708		549.867		538		399		276		535		815		584		170		359		426		450		109		192
284	197.197		1000.8		256.73		598.88		624		357		269		661		828		376		178		346		449		401		116		249
285	238.183		1042.34		303.224		681.59		535		360		289		504		791		460		204		346		410		397		107		237
286	220.397		990.914		311.31		661.678		526		409		318		496		747		445		170		414		598		392		102		257
287	242.823		913.777		289.074		574.373		461		333		311		384		653		553		206		360		588		418		118		284
288	251.33		981.025		289.074		611.133		524		351		394		407		560		564		205		277		657		357		135		251
289	230.45		892.021		266.837		614.196		524		371		391		390		489		627		173		321		720		370		119		265
290	235.09		868.286		264.816		637.171		588		347		385		516		567		665		205		297		645		333		139		226
291	235.863		878.175		264.816		505.448		673		355		392		456		535		586		201		373		660		376		100		229
292	259.836		850.485		272.902		500.853		664		393		435		417		535		599		152		282		574		405		114		255
293	419.141		814.883		276.945		375.257		473		416		459		466		444		543		169		209		640		469		96		201
294	770.23		791.149		305.246		574.373		443		418		377		343		540		522		185		329		542		393		150		252
295	1016.92		838.618		307.267		401.295		324		381		424		281		576		490		188		398		551		475		115		231
296	1168.49		755.547		228.429		555.993		417		379		357		355		488		571		206		368		493		451		156		247
297	791.883		737.746		212.257		378.321		501		451		370		310		418		604		240		273		534		444		145		214
298	895.508		816.861		313.332		545.272		487		416		250		576		370		633		133		342		535		483		131		231
299	298.503		559.738		333.546		503.917		494		493		319		726		412		608		131		318		507		431		172		255
300	838.282		541.937		323.439		454.904		488		425		247		558		404		648		183		310		521		448		186		272
301	328.662		625.008		349.718		487.069		498		451		369		447		521		666		170		301		503		437		145		229
302	276.85		678.41		287.052		431.929		513		375		280		580		546		794		172		316		530		470		152		264
303	293.089		755.547		307.267		563.652		563		435		229		543		510		679		169		325		487		421		186		222
304	255.197		625.008		218.321		687.716		530		518		319		662		537		644		147		376		536		441		150		224
305	272.983		553.804		272.902		525.36		453		621		306		735		539		595		161		289		489		447		155		245
306	206.477		619.074		280.988		464.094		552		587		382		751		476		611		189		278		493		416		158		273
307	266.023		573.583		278.966		503.917		572		550		352		738		533		458		184		317		520		434		178		210
308	276.076		577.539		256.73		439.587		575		579		354		758		586		625		227		379		586		506		172		220
309	277.623		741.702		248.644		519.233		575		458		377		735		575		634		202		458		589		434		240		214
310	272.21		712.034		313.332		493.195		678		524		375		853		657		741		227		464		561		444		187		193
311	312.422		710.056		270.88		511.575		631		491		274		351		575		784		250		431		533		429		151		192
312	269.116		834.662		252.687		513.107		680		456		285		311		557		667		248		413		520		431		163		166
313	275.303		1010.69		226.407		514.638		705		501		463		287		701		720		195		438		518		469		167		196
314	292.316		988.936		272.902		531.487		672		449		305		303		1067		651		202		417		470		478		118		1249
315	347.222		1117.5		345.675		479.41		595		487		253		339		760		720		233		415		444		452		140		1653
316	335.622		899.932		280.988		578.968		749		470		340		449		650		773		260		350		503		491		169		2004
317	338.715		1012.67		309.289		585.095		777		529		342		457		629		734		153		385		471		516		151		644
318	329.436		1034.43		283.009		526.892		714		520		303		438		682		797		206		347		462		486		189		533
319	330.982		844.552		315.353		476.347		730		453		271		483		588		720		220		361		508		517		189		543
320	292.316		721.923		262.794		582.032		582		479		413		475		443		793		245		338		466		541		111		247
321	345.675		880.153		295.138		461.03		492		520		403		352		399		838		186		308		547		490		131		225
322	373.515		814.883		291.095		491.664		396		605		331		413		519		800		185		342		545		472		149		235
323	374.288		810.928		386.105		608.07		414		574		313		520		540		804		177		317		501		468		135		205
324	375.062		828.729		295.138		528.423		519		553		297		381		770		824		207		361		602		432		108		241
325	336.395		917.733		299.181		640.235		538		550		246		400		584		670		175		329		533		529		109		232
326	323.249		1139.25		331.525		758.173		529		547		267		375		522		642		224		308		524		429		119		259
327	313.969		1147.17		280.988		756.641		455		464		275		383		401		582		218		300		532		434		108		218
328	312.422		1066.07		311.31		790.338		672		586		326		482		508		390		226		315		512		470		113		259
329	344.129		1153.1		339.611		736.729		567		481		330		376		427		403		202		282		498		553		132		355
330	327.889		490.512		331.525		667.805		477		456		469		247		474		330		230		271		481		471		162		264
331	345.675		431.176		436.643		608.07		677		479		362		295		475		346		344		297		427		507		135		357
332	357.275		472.712		361.847		608.07		612		444		368		470		497		492		288		235		522		532		103		327
333	352.635		437.11		386.105		652.488		726		504		511		698		815		525		430		292		576		487		108		231
334	354.182		686.322		406.32		704.565		611		384		437		901		821		456		751		263		602		524		177		235
335	341.809		876.198		428.557		716.818		500		462		460		622		679		551		466		244		583		541		147		287
336	335.622		769.392		329.503		597.348		658		432		413		691		639		514		888		223		556		582		172		284
337	345.675		1040.36		394.191		637.171		624		499		360		815		534		422		430		203		556		686		155		249
338	296.956		1070.03		323.439		591.222		699		438		334		480		527		414		1285		219		612		612		166		266
339	243.597		941.467		351.74		631.045		494		405		346		395		529		635		995		203		618		579		143		263
340	252.103		895.976		341.632		703.033		611		434		377		414		504		757		168		225		582		496		162		274
341	282.263		977.069		331.525		627.981		706		495		403		388		552		647		138		183		584		523		167		255
342	192.557		1162.99		325.46		652.488		685		474		354		393		734		570		187		215		587		563		160		397
343	204.157		1250.02		270.88		612.665		581		363		340		521		700		607		190		248		599		486		159		374
344	261.383		961.246		293.117		482.474		568		399		390		637		633		556		154		235		628		433		204		337
345	356.502		658.632		289.074		612.665		836		456		436		626		538		661		149		247		576		498		172		318
346	436.154		478.645		287.052		503.917		1022		427		447		452		771		617		209		287		624		551		182		279
347	320.156		357.995		270.88		543.74		696		408		497		577		894		558		277		277		620		454		155		283
348	279.943		433.154		305.246		514.638		762		401		578		316		954		658		360		268		631		602		222		268
349	336.395		625.008		280.988		522.297		793		374		454		341		644		564		316		250		594		599		191		222
350	249.783		680.388		270.88		513.107		734		429		395		371		759		542		325		276		554		527		185		243
351	303.143		759.503		315.353		534.55		861		433		390		420		725		621		319		281		543		601		118		303
352	300.823		609.185		319.396		412.017		743		433		384		549		920		489		266		260		607		580		155		246
353	491.833		405.464		388.127		505.448		758		472		340		565		694		546		211		241		654		482		130		204
354	361.142		547.871		365.89		738.261		719		474		337		455		655		585		267		266		547		485		92		183
355	330.982		949.379		309.289		784.211		622		434		451		437		574		520		229		305		577		446		80		196
356	330.982		787.193		337.589		629.513		790		465		409		450		577		530		416		293		578		546		103		223
357	368.102		729.835		337.589		578.968		665		433		380		730		546		515		344		314		542		560		105		230
358	293.863		694.233		349.718		768.894		699		427		342		437		526		533		265		300		570		599		126		131
359	274.53		644.786		303.224		765.831		765		416		305		572		569		508		232		308		540		645		129		117
360	258.29		654.676		297.16		689.248		774		506		370		396		723		341		347		322		544		452		182		175
361	269.89		660.609		283.009		658.615		717		491		308		440		699		400		320		283		466		543		157		268
362	301.596		656.654		315.353		712.223		785		488		340		586		766		339		283		342		448		544		106		271
363	250.557		733.791		329.503		562.12		790		430		382		491		862		451		354		310		494		779		129		253
364	315.516		765.437		319.396		663.21		849		483		383		465		825		456		304		337		421		604		141		226
365	360.368		593.362		341.632		788.806		816		405		384		465		814		512		297		314		451		799		101		317
366	359.595		510.291		272.902		790.338		872		431		381		593		796		537		201		308		427		536		95		206
367	312.422		500.402		335.568		612.665		916		505		281		676		664		466		235		306		500		731		140		190
368	222.717		468.756		303.224		646.361		880		422		269		462		836		448		209		325		563		855		124		230
369	258.29		462.822		347.697		496.259		808		468		317		513		842		556		206		317		607		997		170		255
370	254.423		488.535		353.761		522.297		799		509		521		420		891		500		226		251		539		1046		189		244
371	279.17		583.472		329.503		456.435		702		651		594		437		819		402		252		331		633		580		174		210
372	344.902		555.782		339.611		476.347		797		626		502		510		903		494		243		291		683		849		183		219
373	369.648		755.547		325.46		514.638		911		689		396		500		656		468		252		214		599		863		156		230
374	310.876		587.428		317.375		442.65		954		553		462		501		623		667		252		194		589		476		160		277
375	459.354		729.835		390.148		384.447		752		543		548		678		661		619		289		202		542		480		149		187
376	333.302		634.897		396.213		506.98		825		710		459		610		692		679		222		220		454		742		158		203
377	282.263		755.547		317.375		451.84		625		534		466		396		665		591		196		244		427		670		161		189
378	309.329		779.282		321.417		502.385		692		528		640		455		846		650		229		206		589		634		176		186
379	320.156		791.149		285.031		459.499		886		492		659		838		936		680		310		285		565		693		183		162
380	334.075		903.888		357.804		445.714		962		516		568		676		751		618		283		376		630		656		157		185
381	277.623		886.087		278.966		485.537		807		524		545		601		820		681		229		318		608		615		188		182
382	360.368		433.154		335.568		519.233		712		532		444		683		752		686		276		315		538		518		200		226
383	343.355		571.605		363.869		534.55		860		521		340		670		822		731		239		353		451		526		184		218
384	327.889		583.472		375.998		390.574		853		481		369		676		900		688		247		301		480		555		180		220
385	342.582		532.048		331.525		552.93		918		479		490		654		1007		745		256		334		457		534		192		227
386	323.249		658.632		349.718		384.447		888		538		297		673		882		719		246		216		547		662		186		295
387	367.328		686.322		351.74		363.004		923		632		344		635		777		705		253		189		411		691		139		266
388	376.608		712.034		339.611		533.018		923		659		345		658		785		741		292		138		459		904		179		315
389	371.968		532.048		371.955		533.018		861		722		485		721		750		679		266		286		441		1027		183		252
390	388.208		375.796		339.611		482.474		757		578		460		845		794		734		241		372		417		962		143		304
391	405.995		407.442		392.17		465.625		767		559		401		807		770		722		231		291		359		885		184		275
392	397.488		462.822		280.988		424.27		600		570		504		657		765		772		275		267		430		928		163		261
393	409.861		482.601		303.224		464.094		778		480		485		645		789		627		269		351		401		805		192		231
394	400.581		466.778		278.966		592.753		667		521		535		662		752		651		284		334		416		882		192		225
395	288.449		443.043		303.224		608.07		668		410		603		657		700		667		302		328		443		1075		181		238
396	296.183		429.198		258.751		557.525		956		535		637		699		683		612		287		341		564		1055		180		273
397	335.622		551.826		276.945		621.855		931		519		540		511		720		577		324		341		507		958		213		264
398	317.062		619.074		264.816		585.095		982		570		527		429		969		500		236		324		435		674		200		266
399	313.196		668.521		285.031		601.943		924		432		488		448		790		545		266		310		385		567		174		270
400	328.662		789.171		309.289		430.397		925		437		588		550		789		584		298		218		394		479		175		297
401	334.075		775.326		313.332		451.84		1081		531		616		667		997		630		290		234		450		598		155		223
402	358.822		743.68		266.837		344.624		1013		458		538		736		993		643		271		295		508		467		147		240
403	360.368		870.264		349.718		252.724		1142		449		546		881		961		658		304		317		501		625		171		241
404	374.288		983.003		293.117		600.412		1058		456		650		947		983		588		275		324		478		675		144		226
405	380.475		941.467		301.203		533.018		1109		563		522		881		957		593		268		266		448		648		157		235
406	382.795		1060.14		297.16		534.55		853		560		608		917		954		603		315		260		449		571		142		290
407	384.341		1050.25		268.859		574.373		836		557		612		995		946		582		389		244		464		810		173		272
408	368.102		1040.36		248.644		528.423		654		480		556		1120		948		729		454		260		448		823		172		247
409	372.742		955.312		307.267		519.233		620		523		532		1107		940		633		357		276		556		894		159		190
410	383.568		1050.25		339.611		494.727		630		544		591		955		907		806		432		326		527		924		159		276
411	411.408		1032.45		256.73		520.765		744		545		560		761		953		790		356		320		623		683		136		231
412	426.874		692.255		313.332		592.753		667		608		611		617		974		853		255		290		596		731		135		227
413	416.048		559.738		276.945		611.133		761		537		820		661		825		813		297		237		653		634		140		242
414	408.314		520.18		289.074		635.64		793		534		599		664		802		810		273		204		564		531		113		246
415	415.274		646.764		315.353		724.476		752		505		468		447		842		794		437		180		470		533		141		197
416	385.115		828.729		420.471		701.501		627		527		378		734		893		553		2304		139		485		561		126		173
417	437.701		715.99		444.729		773.489		952		506		509		549		808		532		1793		220		589		746		116		215
418	395.941		553.804		365.89		745.919		1256		527		528		732		726		556		5662		202		469		849		141		211
419	351.089		589.406		248.644		608.07		1339		531		566		532		827		603		4376		235		444		785		165		267
420	393.621		494.468		260.773		643.298		1651		599		503		632		772		539		6465		293		514		740		169		214
421	392.075		460.844		258.751		661.678		846		594		491		653		955		615		7006		270		491		608		182		201
422	385.115		435.132		242.579		634.108		1007		678		572		522		801		738		6501		319		495		629		184		231
423	415.274		506.335		280.988		663.21		1372		656		472		456		824		666		6910		308		460		661		170		243
424	334.849		478.645		236.515		678.526		1415		532		519		515		812		670		1809		287		568		717		175		203
425	392.848		450.955		315.353		583.563		1499		523		551		420		811		743		1586		345		574		778		177		245
426	354.955		536.003		258.751		681.59		1640		626		706		466		860		450		1058		332		444		832		172		171
427	329.436		541.937		307.267		713.755		1531		616		547		560		863		394		883		329		498		675		184		200
428	366.555		504.357		252.687		752.046		1355		618		492		529		938		571		1135		312		542		848		163		207
429	331.756		482.601		228.429		683.121		1423		613		588		526		879		761		1185		386		534		599		166		174
430	453.941		528.092		325.46		736.729		896		606		507		651		903		423		516		276		472		597		160		193
431	404.448		520.18		260.773		748.983		1024		621		559		541		815		594		629		301		489		617		142		157
432	190.237		599.295		303.224		738.261		1018		653		547		617		848		385		651		265		489		656		199		136
433	228.904		496.446		347.697		833.224		1285		642		677		584		793		531		553		280		433		419		145		132
434	286.903		530.07		335.568		1018.56		1316		626		794		593		831		532		533		258		434		322		187		128
435	269.89		512.269		278.966		929.719		1196		674		733		584		901		365		419		314		341		617		154		149
436	394.395		500.402		305.246		1067.57		1066		649		720		575		934		422		2026		295		416		637		111		130
437	371.968		458.866		285.031		1998.82		1195		593		666		592		878		447		11415		327		473		565		123		210
438	367.328		715.99		242.579		3905.74		1079		644		604		518		1020		332		10574		368		518		589		157		199
439	340.262		901.91		260.773		1410.66		1119		713		569		636		924		544		23249		330		556		636		180		211
440	378.928		743.68		276.945		1536.26		1075		629		538		699		929		473		17404		356		545		523		187		192
441	352.635		890.043		297.16		1180.91		916		608		620		906		769		458		5214		312		466		632		213		221
442	399.035		579.517		343.654		1067.57		914		612		415		864		918		585		1943		186		473		639		222		194
443	392.848		615.118		373.976		750.514		952		653		388		544		819		587		1169		190		572		521		208		168
444	297.729		557.76		317.375		833.224		1001		652		465		695		802		598		1056		219		526		501		196		188
445	236.637		446.999		384.084		863.857		1042		630		470		766		873		608		476		218		593		782		207		216
446	324.796		411.397		329.503		889.896		1010		537		507		480		838		718		301		226		598		754		235		212
447	451.621		500.402		351.74		752.046		1086		492		788		441		801		607		339		168		576		805		189		220
448	367.328		648.742		384.084		634.108		1031		527		665		567		817		667		391		133		612		646		176		187
449	385.888		508.313		321.417		523.828		1084		534		488		622		888		709		386		223		581		811		148		210
450	361.142		468.756		349.718		578.968		999		531		611		596		881		739		452		185		611		854		166		202
451	333.302		571.605		349.718		623.386		1009		502		570		692		876		788		493		163		596		774		143		220
452	273.756		454.911		351.74		529.955		835		550		521		653		902		792		702		288		611		732		184		219
453	357.275		490.512		371.955		608.07		975		499		513		885		915		598		861		190		582		716		192		201
454	395.168		488.535		406.32		736.729		1052		423		602		538		1055		599		232		251		668		626		244		221
455	438.474		597.318		291.095		1285.06		879		504		583		631		988		578		175		282		598		687		209		209
456	407.541		585.45		242.579		1520.94		953		621		505		641		903		669		148		159		567		626		233		214
457	396.715		498.424		307.267		854.667		798		634		495		658		828		470		174		242		458		647		219		221
458	334.849		662.587		303.224		690.78		855		701		603		381		685		517		148		300		458		622		193		175
459	297.729		551.826		274.923		615.728		1070		805		469		395		692		508		137		271		457		717		190		176
460	287.676		559.738		331.525		660.146		689		719		699		441		853		474		213		307		530		707		180		146
461	335.622		539.959		258.751		643.298		795		790		749		566		797		556		196		240		572		675		192		161
462	314.742		591.384		238.536		631.045		839		710		785		586		775		667		215		271		686		641		169		175
463	368.102		678.41		250.665		536.082		816		730		857		540		738		552		188		291		604		472		208		214
464	306.236		731.813		299.181		545.272		893		748		860		558		801		599		235		339		298		350		215		221
465	446.207		729.835		319.396		554.462		883		806		841		596		894		652		270		263		327		443		187		199
466	425.328		850.485		272.902		528.423		958		773		810		581		1199		680		149		266		398		489		180		197
467	423.781		838.618		341.632		663.21		1002		794		818		593		838		722		184		220		408		516		177		157
468	418.368		913.777		317.375		537.613		1060		759		831		578		809		715		194		241		436		610		202		230
469	400.581		1018.6		305.246		598.88		1086		740		819		669		823		777		224		279		373		608		194		224
470	380.475		1046.29		244.601		632.576		1129		784		835		647		801		734		180		248		447		579		208		213
471	398.261		1085.85		299.181		562.12		1132		722		783		590		839		456		238		251		527		531		172		238
472	381.248		935.534		297.16		582.032		1068		720		793		484		849		506		229		283		510		717		228		247
473	372.742		1000.8		272.902		631.045		949		717		767		463		793		667		154		278		265		924		163		265
474	369.648		959.268		276.945		540.677		1008		752		775		531		846		682		130		238		360		770		217		236
475	404.448		965.202		246.622		554.462		1018		805		793		586		815		791		221		234		357		854		186		242
476	374.288		984.981		246.622		1266.68		1106		731		775		672		831		688		245		192		393		721		214		248
477	282.263		923.666		323.439		1058.38		938		774		817		803		794		428		309		274		317		649		256		222
478	409.861		986.958		416.428		1847.18		898		794		767		757		760		510		250		216		421		640		237		258
479	414.501		977.069		450.793		1727.71		935		809		738		715		847		512		191		245		397		476		219		253
480	462.447		935.534		386.105		627.981		993		814		738		755		711		550		220		295		398		354		194		177
481	516.58		1006.74		466.965		545.272		1045		837		896		803		772		465		295		286		516		440		198		197
482	496.473		975.091		497.287		652.488		1001		795		839		601		787		433		173		280		418		480		190		245
483	512.713		1026.52		733.802		592.753		1021		797		868		654		859		440		170		300		331		541		177		201
484	591.592		988.936		533.674		517.702		1017		815		906		543		855		534		238		259		396		413		172		230
485	557.566		984.981		396.213		652.488		944		792		853		494		993		553		218		219		301		419		188		259
486	420.688		977.069		400.256		560.588		913		810		921		427		1012		575		277		263		291		614		155		198
487	473.274		969.158		598.362		618.791		1015		864		881		493		932		514		328		230		364		604		223		210
488	425.328		973.113		333.546		721.413		1048		845		958		589		795		529		293		191		431		521		201		212
489	480.234		1010.69		382.062		871.516		984		802		870		603		755		551		266		229		390		908		257		210
490	454.714		939.489		280.988		1004.77		1114		840		934		611		764		496		227		249		389		611		199		218
491	433.061		917.733		266.837		721.413		1084		818		965		622		830		605		260		267		459		424		164		214
492	450.847		892.021		311.31		505.448		1210		830		1039		530		693		581		225		184		600		375		128		252
493	385.115		923.666		331.525		634.108		1040		820		883		581		724		427		302		221		668		469		169		189
494	390.528		702.145		339.611		670.868		1111		836		828		674		701		521		327		245		687		345		129		283
495	393.621		797.083		313.332		724.476		1093		790		838		949		724		542		298		291		729		427		127		214
496	412.954		797.083		313.332		764.299		1075		674		830		715		680		544		288		292		564		387		122		239
497	392.075		850.485		369.933		814.844		1106		667		830		696		745		666		357		290		351		526		119		236
498	443.114		680.388		327.482		775.021		1024		722		812		917		730		613		309		339		519		467		151		227
499	430.741		721.923		388.127		730.603		895		789		824		1019		795		720		285		266		617		491		211		208
500	383.568		591.384		268.859		758.173		826		703		784		989		1035		600		301		263		593		520		195		253
501	364.235		371.84		347.697		896.022		1058		772		756		1041		1102		824		283		290		488		604		255		223
502	365.008		403.486		280.988		1059.91		931		619		608		864		788		836		290		307		525		1364		244		275
503	359.595		371.84		276.945		1197.76		978		642		811		1054		819		848		332		288		477		1147		151		301
504	368.875		389.641		297.16		716.818		955		724		628		838		818		573		335		288		589		567		160		197
505	411.408		450.955		333.546		491.664		961		810		598		527		817		805		305		386		577		502		136		183
506	400.581		464.8		353.761		539.145		1001		852		615		615		880		597		334		286		472		480		165		212
507	420.688		306.57		408.342		819.439		1013		744		606		524		875		410		309		276		557		451		136		260
508	428.421		573.583		309.289		1061.44		1081		604		634		824		972		521		328		382		475		500		152		248
509	440.021		646.764		408.342		626.45		1055		677		619		659		986		669		373		341		461		489		182		240
510	436.154		607.207		280.988		586.627		1126		669		704		630		835		631		362		309		467		593		163		261
511	392.848		769.392		343.654		569.778		795		583		693		704		806		633		294		370		477		492		158		299
512	391.301		751.592		345.675		572.842		1060		714		737		706		837		607		216		359		583		533		143		274
513	441.567		767.415		291.095		629.513		1041		889		698		901		935		584		259		243		545		513		159		271
514	460.9		765.437		333.546		710.691		1030		1008		799		788		595		575		310		302		564		665		177		288
515	419.914		870.264		297.16		955.757		926		861		791		705		558		626		260		417		526		480		136		272
516	306.236		1137.28		301.203		889.896		775		878		657		681		598		603		214		429		602		376		168		303
517	345.675		1168.92		293.117		1013.96		871		869		678		625		673		782		193		367		336		452		178		298
518	384.341		1097.72		309.289		618.791		929		787		674		598		692		760		212		462		510		537		169		278
519	479.46		1034.43		329.503		667.805		810		611		683		630		756		815		257		465		333		551		172		273
520	404.448		1101.68		367.912		729.071		757		558		690		581		825		928		220		428		310		497		168		292
521	382.795		1097.72		309.289		634.108		842		538		660		557		736		679		284		229		599		615		182		265
522	402.128		1159.03		307.267		488.6		811		704		769		658		717		796		273		217		668		683		162		295
523	392.848		1263.86		331.525		526.892		1033		770		844		728		672		767		294		235		553		597		175		309
524	368.102		1279.68		402.277		537.613		942		908		932		691		688		590		322		215		468		687		155		290
525	409.861		1250.02		367.912		488.6		832		865		855		730		703		719		423		247		325		618		158		295
526	471.727		1261.88		272.902		545.272		903		933		882		781		689		835		422		258		593		619		144		254
527	450.074		1174.86		321.417		611.133		962		780		941		686		768		913		436		259		647		588		112		213
528	302.369		1143.21		260.773		735.198		924		899		961		659		709		842		422		241		717		465		124		201
529	245.143		1127.39		278.966		819.439		891		956		863		766		821		889		324		270		868		496		156		284
530	325.569		1145.19		353.761		638.703		792		1373		864		859		730		651		351		323		912		496		170		294
531	368.102		899.932		315.353		480.942		853		1323		905		1005		800		815		380		297		784		495		167		249
532	317.836		1044.32		303.224		632.576		745		1026		849		897		745		796		367		351		647		484		166		200
533	276.85		1002.78		343.654		605.007		831		1044		503		710		723		649		421		306		665		464		171		216
534	419.914		1030.47		363.869		582.032		620		1110		661		875		729		692		299		359		650		506		175		275
535	388.208		846.529		361.847		606.538		790		1500		919		988		703		824		393		334		644		471		194		266
536	395.168		743.68		319.396		511.575		817		3096		955		1030		650		870		391		225		552		497		229		305
537	433.834		541.937		436.643		617.26		871		2849		629		1136		713		499		296		242		455		531		194		245
538	437.701		399.53		406.32		667.805		705		2420		605		1175		866		547		361		239		408		600		167		240
539	433.834		464.8		450.793		675.463		757		3005		806		1156		760		574		306		256		389		779		166		311
540	387.435		397.552		414.406		712.223		932		3056		990		1248		774		657		338		242		455		753		226		252
541	413.728		401.508		293.117		759.704		767		2938		861		1164		872		725		332		264		749		981		169		260
542	406.768		450.955		325.46		981.795		757		2115		946		866		722		536		313		234		700		1179		188		322
543	451.621		484.579		333.546		966.479		713		2007		650		802		662		483		312		228		615		1128		131		291
544	485.647		458.866		313.332		998.644		797		1929		696		997		671		418		333		257		658		664		159		302
545	469.407		551.826		283.009		935.846		814		2374		825		588		688		377		343		400		523		1097		146		319
546	470.954		731.813		319.396		724.476		783		2548		732		783		675		513		330		369		546		745		177		315
547	470.954		445.021		293.117		643.298		881		2106		729		728		638		804		356		366		533		711		166		290
548	501.887		599.295		329.503		704.565		943		2016		739		694		627		762		339		271		490		813		167		312
549	535.139		601.273		353.761		732.134		947		1457		818		879		596		653		311		306		568		809		153		372
550	388.981		474.689		353.761		877.642		812		1660		789		804		689		667		275		401		651		910		164		362
551	379.702		717.968		396.213		715.286		926		1226		583		815		682		595		306		285		610		824		178		328
552	361.915		803.016		396.213		673.931		889		1043		649		720		543		631		341		310		636		905		158		303
553	315.516		844.552		448.772		658.615		1042		793		749		832		726		637		318		343		645		801		187		296
554	357.275		1060.14		388.127		580.5		855		647		763		1723		681		835		410		345		586		533		200		269
555	453.941		1275.73		355.783		637.171		851		892		640		5002		698		793		365		376		526		497		215		283
556	495.7		1202.55		367.912		712.223		844		931		585		4601		577		838		399		312		764		508		284		268
557	562.979		895.976		323.439		736.729		912		1858		564		10273		564		813		410		337		806		357		278		296
558	501.113		957.29		349.718		726.008		894		1875		586		5464		649		604		607		422		607		417		273		227
559	399.808		854.441		309.289		739.793		867		1504		595		4080		591		734		466		661		650		394		294		231
560	428.421		911.799		311.31		770.426		829		1468		576		2167		589		895		388		607		715		418		276		293
561	440.794		816.861		341.632		687.716		819		1656		596		848		637		765		402		686		731		508		264		202
562	367.328		933.556		359.826		631.045		855		1466		617		825		690		788		415		675		612		303		279		321
563	342.582		975.091		305.246		643.298		1109		1500		407		811		801		818		358		766		689		445		278		388
564	357.275		963.224		285.031		611.133		879		1426		591		849		602		780		462		639		818		326		269		365
565	371.968		923.666		313.332		621.855		807		1817		653		869		741		865		395		573		721		369		239		346
566	375.062		888.065		331.525		626.45		727		1645		614		1016		921		1108		403		509		687		497		249		404
567	416.821		804.994		380.041		586.627		650		1612		713		822		669		905		462		495		649		494		270		363
568	365.008		779.282		323.439		664.741		849		1484		702		1031		824		1015		506		455		761		449		251		410
569	364.235		959.268		414.406		747.451		509		1369		698		1217		820		1041		425		565		753		427		164		279
570	365.008		1162.99		315.353		715.286		581		1452		700		1343		944		1128		439		603		614		427		190		307
571	409.088		1117.5		301.203		756.641		747		1665		810		1201		788		983		537		540		549		611		284		272
572	369.648		1364.73		361.847		824.034		817		1856		763		900		933		1022		512		388		663		469		336		256
573	411.408		1368.69		311.31		817.908		616		1712		747		1143		953		997		722		350		769		488		309		225
574	405.221		1246.06		343.654		856.199		644		1548		768		1064		625		992		839		329		650		554		290		228
575	395.941		1325.17		311.31		909.807		735		1402		878		1127		867		1058		891		349		586		504		264		281
576	541.326		888.065		335.568		827.098		709		1564		929		985		750		1054		882		361		577		514		193		328
577	590.045		846.529		345.675		871.516		778		1084		916		1000		711		1062		868		453		752		1127		212		343
578	503.433		899.932		301.203		847.009		753		1013		867		1042		819		1159		686		511		631		431		263		357
579	535.913		1083.87		363.869		865.389		716		894		874		1103		1072		1200		806		500		677		410		306		355
580	594.685		1348.91		363.869		840.882		594		1030		891		1104		1081		1152		798		495		879		414		302		358
581	568.392		1386.49		319.396		791.869		693		880		740		996		1209		1113		769		515		744		387		325		404
582	451.621		1441.87		349.718		831.693		780		1016		785		1003		1081		1086		573		547		679		426		317		374
583	499.567		977.069		369.933		787.274		817		950		740		991		1039		1105		722		618		654		485		351		297
584	458.58		731.813		357.804		790.338		875		899		779		982		1049		1126		469		319		664		609		236		333
585	539.006		575.561		355.783		790.338		803		1469		772		980		748		1143		451		282		981		458		256		285
586	550.606		502.38		321.417		814.844		795		1192		887		1007		1013		1114		430		322		808		660		265		285
587	510.393		413.375		432.6		842.414		805		1007		933		1010		863		1133		419		337		798		517		289		281
588	542.873		417.331		327.482		782.679		890		912		961		1044		883		1050		444		289		726		419		315		322
589	510.393		417.331		309.289		791.869		859		1433		865		986		819		1166		472		305		708		382		246		291
590	550.606		534.026		297.16		776.553		822		1470		973		1078		1041		1179		518		322		719		468		270		313
591	532.819		567.649		337.589		738.261		1024		1384		953		1033		1135		1178		520		456		756		659		269		259
592	484.873		470.734		311.31		756.641		836		4202		871		1124		916		1139		358		459		884		716		319		235
593	460.127		676.432		339.611		755.109		848		1416		922		1282		910		1137		369		452		882		780		359		256
594	393.621		759.503		333.546		768.894		818		647		879		1299		799		1111		394		195		926		618		294		302
595	310.876		706.1		317.375		747.451		869		671		863		1331		974		1097		374		259		972		769		300		275
596	368.102		611.163		285.031		860.794		857		639		757		1023		1029		1129		302		201		886		734		273		365
597	344.129		670.499		355.783		899.086		824		524		826		999		1171		1005		301		190		791		624		302		398
598	388.981		591.384		325.46		784.211		885		671		790		1132		1217		1020		320		320		870		603		323		391
599	339.489		486.557		390.148		764.299		800		708		884		951		1228		718		330		249		793		654		284		377
600	300.049		445.021		297.16		758.173		820		689		793		1087		1326		844		358		314		938		513		232		367
601	297.729		609.185		315.353		843.946		875		613		793		961		967		876		281		389		848		589		236		354
602	361.915		569.627		329.503		908.276		944		678		870		992		936		666		432		458		811		595		255		267
603	341.809		625.008		317.375		817.908		901		744		824		1199		839		641		493		391		888		613		252		273
604	334.075		543.915		339.611		883.769		849		691		862		873		922		843		456		250		835		555		247		311
605	388.208		706.1		371.955		969.542		869		928		896		863		925		712		503		195		850		649		248		322
606	410.634		644.786		378.019		1108.92		788		1006		760		917		968		691		552		114		911		610		252		328
607	399.808		565.672		347.697		960.352		825		832		773		967		864		655		711		153		961		744		235		327
608	437.701		539.959		343.654		1059.91		817		715		875		1012		933		639		530		142		902		821		248		324
609	474.047		660.609		361.847		1035.4		698		835		922		1058		952		654		407		128		779		1031		237		365
610	494.927		771.37		325.46		1046.13		806		610		612		1182		907		741		457		145		593		1143		250		331
611	454.714		888.065		283.009		977.2		855		612		605		1117		977		821		493		251		654		905		251		331
612	488.74		1149.14		280.988		891.427		821		559		780		937		585		745		460		188		601		1061		252		309
613	447.754		1230.24		280.988		943.504		846		560		894		966		864		812		352		265		687		1043		261		317
614	450.074		971.135		270.88		883.769		893		618		733		829		649		963		294		340		584		1017		289		333
615	446.207		615.118		287.052		1000.18		901		684		763		881		760		1014		310		397		597		998		291		342
616	484.1		670.499		313.332		987.922		835		665		843		1017		884		1074		297		447		680		1032		295		395
617	486.42		640.831		315.353		1047.66		788		646		756		1056		837		1128		356		431		654		1054		259		331
618	459.354		777.304		339.611		1050.72		943		718		500		932		1000		900		348		369		713		1046		289		338
619	418.368		812.906		357.804		1154.87		920		614		591		1034		988		979		434		508		673		1078		287		318
620	449.301		911.799		347.697		1154.87		729		534		537		1173		943		947		433		467		897		1080		284		348
621	423.008		674.455		250.665		1102.8		687		541		646		1149		833		999		462		552		924		1054		304		361
622	479.46		636.875		266.837		1104.33		899		416		697		1062		892		1067		542		480		943		1104		296		397
623	463.22		626.986		289.074		1035.4		722		450		785		800		933		1048		444		555		908		1097		324		352
624	440.021		537.981		270.88		1055.32		754		606		813		921		991		912		401		634		579		1047		298		348
625	456.261		642.809		309.289		977.2		822		667		669		863		1034		788		358		635		574		1128		279		206
626	455.487		682.366		331.525		983.327		870		781		674		697		944		722		366		560		674		1070		228		286
627	419.914		670.499		280.988		975.669		996		675		705		767		919		827		317		631		604		1102		257		380
628	411.408		876.198		289.074		946.567		778		611		803		693		799		831		352		631		626		1119		242		351
629	446.207		1030.47		323.439		926.656		750		685		949		943		890		715		365		583		556		1070		247		412
630	518.9		899.932		285.031		1029.28		864		770		836		971		823		959		403		475		564		1029		256		318
631	462.447		959.268		311.31		1070.63		879		788		699		964		895		839		409		384		657		1080		269		287
632	460.127		913.777		349.718		978.732		962		752		680		1003		586		957		411		459		640		1067		246		276
633	419.914		941.467		355.783		892.959		930		694		772		991		579		911		335		228		775		1088		250		414
634	419.914		957.29		456.858		863.857		838		721		751		1127		694		896		341		179		707		1053		225		386
635	426.101		1006.74		438.664		948.099		852		673		779		954		806		785		215		130		781		1096		250		413
636	460.127		1186.72		428.557		946.567		765		475		807		913		693		907		248		213		803		1070		273		436
637	477.914		1295.51		426.535		948.099		899		537		553		843		732		833		265		267		736		1089		279		300
638	395.168		1168.92		458.879		1013.96		901		665		639		951		746		798		314		306		777		1115		255		302
639	381.248		1119.48		412.385		1003.24		871		644		683		1174		621		886		357		369		658		1057		283		272
640	312.422		1135.3		331.525		984.859		829		935		692		1302		612		1002		335		490		717		1051		312		315
641	399.808		941.467		396.213		932.782		903		1062		603		1180		795		1027		367		433		704		1120		314		385
642	392.848		723.901		349.718		1015.49		602		1041		664		1036		947		1000		331		457		724		1081		316		480
643	424.554		569.627		424.514		977.2		785		1064		670		1010		808		1012		398		378		682		1049		301		517
644	387.435		638.853		357.804		808.718		799		960		604		1125		793		1076		402		306		675		967		271		525
645	363.462		623.03		274.923		940.441		684		859		773		1067		694		1035		462		295		624		1000		268		440
646	408.314		496.446		345.675		929.719		768		891		795		1100		716		1067		482		321		728		1078		277		403
647	389.755		536.003		315.353		1052.25		817		788		707		1079		740		991		482		314		680		1167		259		325
648	392.848		405.464		345.675		1033.87		818		870		764		979		656		1054		481		374		851		1071		298		485
649	360.368		407.442		406.32		1009.37		745		971		861		1047		703		1079		603		367		891		1028		285		439
650	337.942		437.11		388.127		1036.94		698		1052		786		1098		829		1002		788		400		917		1047		314		445
651	464.767		500.402		410.363		940.441		755		1102		798		1186		764		1071		624		433		623		1066		190		283
652	557.566		532.048		382.062		1041.53		785		971		681		1184		689		1010		631		403		666		1068		259		280
653	476.367		522.158		369.933		1015.49		961		827		773		1130		948		988		795		378		616		1077		259		299
654	488.74		490.512		458.879		1076.76		731		1074		666		1036		993		974		732		423		729		1077		228		355
655	464.767		532.048		327.482		1079.82		803		1215		564		1040		1069		1023		380		454		784		1027		213		345
656	462.447		450.955		412.385		940.441		915		1188		716		1137		1019		972		528		406		767		917		246		375
657	415.274		567.649		367.912		986.39		1092		780		784		1168		1119		1020		347		412		884		1004		269		405
658	412.181		530.07		394.191		963.415		1063		702		767		1165		907		970		417		415		841		1014		252		390
659	507.3		474.689		396.213		1004.77		2144		715		909		1107		1002		1039		314		412		995		908		270		465
660	528.18		460.844		501.33		935.846		3136		683		967		1120		787		1154		315		439		935		961		259		484
661	548.286		446.999		452.815		1035.4		745		621		1013		1108		905		885		350		462		929		875		234		474
662	491.06		393.597		450.793		949.63		813		673		902		1185		993		814		409		384		986		709		194		397
663	501.887		458.866		424.514		918.997		929		648		839		1070		1031		913		389		453		955		614		249		384
664	521.22		476.667		378.019		1056.85		989		729		816		1128		1027		962		408		455		955		663		222		349
665	499.567		714.012		420.471		1033.87		941		686		729		1059		835		1094		404		372		1065		649		230		322
666	457.807		714.012		345.675		995.58		760		536		752		1048		956		1089		487		372		903		736		247		377
667	463.22		599.295		363.869		1078.29		863		459		865		953		1101		1069		523		386		1048		834		244		308
668	432.287		870.264		380.041		1153.34		854		573		778		992		846		1019		307		349		1056		930		265		275
669	503.433		775.326		337.589		1078.29		776		683		754		982		800		931		637		346		1087		862		268		331
670	466.314		791.149		309.289		957.289		696		767		739		987		882		982		362		388		945		890		242		398
671	403.675		1048.27		384.084		931.251		827		697		667		1042		836		1031		314		401		926		851		221		465
672	444.661		1352.86		380.041		928.187		790		662		735		1049		876		1012		396		378		1045		760		243		398
673	490.287		561.716		434.621		926.656		797		729		762		935		855		1027		388		391		1061		819		271		349
674	451.621		524.136		481.115		1013.96		842		687		777		865		852		1076		313		258		1005		897		223		417
675	501.887		834.662		452.815		1017.02		834		719		742		726		885		1071		324		224		1065		899		245		455
676	484.1		864.33		418.449		1075.23		878		626		752		877		856		1009		338		265		937		872		261		401
677	482.553		1072.01		319.396		975.669		688		721		761		916		877		1056		378		410		1034		842		288		380
678	423.781		903.888		361.847		1041.53		564		749		716		907		806		1029		383		349		1051		892		246		302
679	447.754		888.065		384.084		946.567		633		867		740		922		758		957		346		290		956		881		267		364
680	422.234		607.207		351.74		819.439		690		941		740		844		807		1040		247		266		1118		664		263		423
681	388.981		769.392		337.589		992.517		767		916		784		890		909		957		306		286		1095		713		266		340
682	443.887		656.654		481.115		1255.96		745		744		862		819		922		1052		288		334		1318		728		248		422
683	470.954		969.158		446.75		1020.09		692		781		866		726		849		994		269		381		1231		669		280		417
684	492.607		1006.74		386.105		1081.35		702		895		785		733		866		1071		386		379		1190		628		300		399
685	433.061		874.22		341.632		958.82		871		851		776		763		1009		1034		278		206		1081		741		312		390
686	454.714		692.255		400.256		977.2		1001		827		885		1060		1123		1060		254		229		1109		729		239		309
687	439.247		698.189		392.17		957.289		921		668		780		870		1100		1025		256		330		1268		555		247		253
688	426.874		692.255		444.729		909.807		927		765		831		819		1011		1023		212		436		1177		607		280		252
689	438.474		921.689		373.976		1066.04		876		1103		722		820		898		1042		254		300		1154		618		321		269
690	450.847		694.233		396.213		1038.47		846		1041		860		793		872		1071		256		355		1174		683		294		280
691	406.768		767.415		371.955		819.439		898		1205		737		827		840		969		291		242		1210		586		265		296
692	460.127		868.286		414.406		840.882		765		1395		715		882		973		1001		309		302		1216		791		330		318
693	406.768		945.423		420.471		1029.28		787		1047		653		882		926		1072		355		341		1059		867		233		315
694	509.62		977.069		363.869		1009.37		872		781		797		941		914		845		345		337		1041		723		184		405
695	508.846		967.18		398.234		932.782		889		760		728		825		834		798		341		264		947		777		229		326
696	497.247		799.061		382.062		925.124		866		993		689		902		651		775		330		220		885		800		263		362
697	525.86		1121.45		272.902		791.869		783		892		636		802		653		776		346		245		931		755		277		351
698	459.354		1162.99		301.203		926.656		807		889		477		757		696		831		343		307		929		996		265		360
699	482.553		1060.14		313.332		891.427		855		579		698		998		770		832		352		298		1088		943		241		352
700	504.207		1323.2		331.525		960.352		826		488		656		1163		855		848		371		361		1001		1001		207		331
701	527.406		1384.51		345.675		833.224		823		588		584		1193		714		794		350		385		1041		1057		295		383
702	491.06		1378.58		333.546		862.326		908		620		624		1245		875		961		372		405		970		982		318		307
703	511.166		1200.57		335.568		822.503		799		507		547		1300		864		977		362		469		835		1028		238		294
704	498.02		1216.39		299.181		918.997		839		558		563		1313		775		977		389		411		826		995		237		266
705	545.193		599.295		327.482		900.617		833		616		566		1273		971		891		369		464		845		883		258		295
706	490.287		490.512		307.267		934.314		884		584		531		1203		987		873		328		467		932		899		327		233
707	506.526		530.07		355.783		848.541		854		697		617		1228		968		913		272		465		981		979		300		218
708	539.006		500.402		371.955		896.022		815		741		720		1212		985		902		285		452		906		1009		284		217
709	532.046		464.8		317.375		836.287		790		821		462		986		946		906		247		503		849		809		227		235
710	544.419		520.18		412.385		917.466		900		777		653		982		1010		987		376		528		831		731		166		262
711	491.06		571.605		432.6		877.642		964		805		594		822		1029		939		411		486		1017		813		250		223
712	476.367		581.495		448.772		909.807		958		904		560		618		951		911		382		496		1104		744		240		238
713	458.58		561.716		414.406		842.414		1032		800		556		561		889		754		402		536		1134		686		231		191
714	446.207		458.866		418.449		851.604		1255		1021		600		705		975		1021		449		546		1034		738		308		196
715	456.261		553.804		432.6		951.162		1426		871		638		739		879		911		402		633		1043		745		281		273
716	550.606		496.446		408.342		966.479		1000		427		823		1014		951		1055		434		554		872		808		229		208
717	645.725		660.609		408.342		977.2		841		509		495		1221		1022		1017		306		482		823		829		253		230
718	584.632		514.247		446.75		825.566		1034		520		539		1247		694		1133		370		372		818		748		320		281
719	589.272		502.38		436.643		866.921		975		499		552		1204		685		1109		293		370		775		921		347		307
720	538.233		472.712		295.138		997.112		917		591		494		1156		779		1134		327		361		884		897		315		288
721	521.993		583.472		297.16		1075.23		856		680		513		1170		766		1052		291		389		881		867		354		313
722	477.14		648.742		341.632		989.454		802		658		585		1223		822		1133		377		366		923		892		357		330
723	462.447		490.512		394.191		1156.4		780		552		598		1034		942		1147		421		284		1002		900		346		390
724	449.301		587.428		442.707		1009.37		1003		652		560		899		1003		1157		412		409		838		973		345		385
725	467.087		915.755		337.589		1122.71		1016		601		724		1134		1090		1111		378		484		802		1000		298		429
726	483.327		1010.69		365.89		1006.3		1029		704		1013		1099		1132		1167		375		641		849		927		316		420
727	482.553		472.712		440.686		1089.01		1042		610		1088		1013		1063		1204		395		713		894		1098		357		424
728	477.914		423.265		426.535		1119.64		993		681		1076		915		949		1286		383		702		957		1097		365		336
729	467.86		484.579		343.654		1220.73		877		732		1080		744		1126		1161		392		376		851		1134		354		299
730	508.073		448.977		373.976		1058.38		858		836		839		918		1072		1147		396		365		825		1176		336		280
731	502.66		496.446		402.277		1275.87		978		901		1175		965		1046		1177		369		403		754		988		407		352
732	463.994		636.875		382.062		1435.17		940		795		848		1036		761		1105		428		298		829		843		373		373
733	482.553		656.654		382.062		1246.77		865		791		776		1036		1079		1209		401		342		794		595		329		336
734	470.18		585.45		392.17		1467.33		911		704		683		1335		953		1237		395		342		716		739		320		373
735	457.034		640.831		386.105		1111.99		1020		719		666		1391		931		1106		374		390		698		883		355		372
736	426.101		520.18		408.342		905.212		1152		806		625		1157		844		1176		363		359		829		911		334		396
737	474.82		450.955		424.514		968.01		1173		580		556		1076		1180		1319		378		387		789		986		342		373
738	375.835		761.481		367.912		906.744		1030		604		613		704		1087		1206		358		346		785		1147		353		386
739	395.941		543.915		365.89		1032.34		899		591		627		623		1429		1213		419		428		829		1338		316		298
740	413.728		984.981		341.632		1262.09		1012		685		654		662		1428		1210		418		416		783		1468		345		340
741	368.102		1125.41		343.654		1228.39		998		830		708		629		1408		814		366		310		656		1361		333		376
742	466.314		1192.66		335.568		1557.7		936		730		615		936		1277		1034		360		355		486		1127		288		340
743	452.394		1010.69		422.492		1736.9		999		650		703		946		1331		1115		376		347		660		1159		299		330
744	446.981		652.698		420.471		1076.76		976		596		739		1057		1127		1125		374		401		721		1345		263		252
745	451.621		644.786		396.213		954.225		897		611		699		753		958		1196		364		404		718		1346		300		177
746	452.394		1194.64		404.299		856.199		996		639		775		909		957		1172		348		341		774		1286		343		309
747	499.567		1075.96		454.836		882.237		1142		605		798		848		920		1175		369		373		755		1589		183		324
748	503.433		753.569		414.406		891.427		1150		643		779		774		904		1078		332		349		726		1593		211		295
749	410.634		638.853		396.213		886.832		1002		776		718		1069		712		890		335		385		751		1467		291		318
750	456.261		708.078		446.75		906.744		876		704		812		1064		718		541		450		491		826		1518		263		360
751	491.06		597.318		341.632		923.592		1007		644		831		1088		713		684		408		584		762		1384		230		340
752	481.007		666.543		410.363		963.415		1089		651		785		894		712		698		376		554		822		1427		259		381
753	487.193		672.477		444.729		1245.24		1088		749		728		1039		810		598		423		590		872		1256		326		319
754	502.66		822.795		388.127		1176.32		1067		769		696		847		631		604		470		521		838		1237		255		345
755	453.167		854.441		428.557		1000.18		1041		828		741		891		535		740		455		499		822		1318		235		240
756	429.968		984.981		418.449		871.516		955		759		670		929		658		728		349		569		740		1019		262		233
757	474.047		1358.8		378.019		1130.37		1034		718		687		797		611		889		428		633		671		831		271		395
758	479.46		1398.36		466.965		1089.01		1026		801		682		869		844		1173		345		722		744		797		266		397
759	460.9		988.936		420.471		1145.68		725		768		690		881		835		1229		347		681		578		843		296		354
760	490.287		886.087		507.395		1161		849		753		556		920		623		1210		290		682		517		812		285		314
761	508.073		597.318		515.481		1395.34		993		739		587		968		673		1135		332		298		709		1037		325		325
762	586.952		619.074		507.395		1493.37		811		838		730		944		717		1149		348		306		972		1060		247		282
763	603.192		765.437		460.901		1471.93		794		791		720		893		743		1161		348		332		712		1135		214		276
764	708.364		771.37		420.471		1183.97		901		801		804		814		890		982		285		398		847		1137		214		298
765	740.07		638.853		406.32		1021.62		914		776		716		685		665		902		301		474		875		1089		267		325
766	767.136		619.074		373.976		954.225		918		685		698		896		586		790		307		462		1116		995		243		307
767	649.591		587.428		388.127		889.896		1042		706		665		797		692		828		301		488		951		1193		252		271
768	661.964		510.291		398.234		853.136		955		724		749		929		797		746		333		373		870		1296		338		184
769	699.084		541.937		448.772		908.276		878		797		732		869		913		836		330		260		621		1432		353		233
770	924.121		599.295		390.148		843.946		851		777		738		902		880		833		326		306		632		1268		322		276
771	972.067		678.41		414.406		1058.38		892		815		779		855		864		967		325		376		1032		1337		262		258
772	999.133		561.716		442.707		1153.34		733		819		642		827		689		791		304		362		1057		1282		221		245
773	943.454		569.627		392.17		1064.51		1037		797		723		884		837		873		278		366		744		1145		229		298
774	760.176		597.318		380.041		983.327		694		875		736		881		926		843		282		397		627		1005		180		273
775	726.15		694.233		386.105		899.086		718		633		759		893		911		838		287		445		669		1037		168		301
776	791.109		712.034		365.89		1161		989		720		777		981		969		918		284		339		622		1173		145		264
777	894.735		626.986		384.084		1370.84		959		822		766		786		985		840		320		416		831		1140		203		352
778	879.268		773.348		325.46		1167.13		955		752		625		1057		973		750		328		523		842		1126		234		345
779	731.563		1032.45		380.041		992.517		840		702		749		1053		923		831		319		526		1008		1042		268		293
780	494.927		1062.12		442.707		1073.7		772		721		742		1107		974		930		330		578		888		766		267		295
781	409.861		998.826		448.772		958.82		833		692		625		1108		883		899		319		647		944		702		272		272
782	411.408		751.592		369.933		986.39		897		733		614		1092		966		969		300		636		816		619		336		259
783	447.754		777.304		380.041		1020.09		1133		640		680		1107		1202		838		349		499		781		587		305		279
784	405.995		727.857		367.912		1059.91		1000		734		673		1165		1019		823		291		469		768		681		310		269
785	395.941		731.813		230.45		1038.47		930		739		793		1132		1025		757		378		454		909		670		248		283
786	385.115		761.481		416.428		1099.73		963		688		753		1077		1123		756		368		456		904		633		235		311
787	420.688		715.99		444.729		998.644		902		642		654		1161		1115		790		306		524		797		640		248		318
788	402.128		848.507		414.406		943.504		833		633		617		1156		1045		525		282		547		850		458		262		305
789	399.808		931.578		392.17		905.212		1041		601		634		1015		1131		679		329		618		673		577		192		305
790	373.515		1046.29		337.589		951.162		961		610		691		1187		1291		577		293		596		750		785		281		294
791	408.314		781.26		319.396		975.669		917		604		807		1104		1183		609		366		420		462		586		267		330
792	419.914		915.755		317.375		968.01		999		711		650		1198		1180		692		401		451		534		709		234		292
793	406.768		803.016		396.213		955.757		967		616		630		1144		1083		944		346		470		764		698		244		298
794	418.368		769.392		345.675		987.922		980		617		818		1158		1203		731		332		342		642		631		285		320
795	419.141		757.525		347.697		966.479		934		648		801		1181		1031		743		378		408		642		799		315		296
796	469.407		868.286		351.74		1046.13		983		654		884		919		866		839		357		410		640		704		242		295
797	461.674		846.529		303.224		1053.78		943		609		649		1203		801		732		423		473		690		688		326		299
798	532.046		963.224		274.923		1079.82		914		598		711		1110		846		704		410		458		526		614		313		313
799	607.058		949.379		375.998		1076.76		869		671		680		1147		949		799		432		455		640		655		338		378
800	491.833		799.061		353.761		1085.95		913		584		655		1166		981		810		418		324		727		701		329		309
801	467.86		836.64		313.332		1076.76		837		665		801		785		940		845		423		399		541		568		289		247
802	463.994		696.211		319.396		1093.61		1046		812		787		1068		1009		835		435		445		610		520		278		294
803	417.594		678.41		386.105		1030.81		1125		805		790		1190		1007		854		365		447		687		617		280		284
804	476.367		654.676		386.105		1018.56		978		808		739		1298		820		918		355		473		750		717		248		311
805	458.58		662.587		414.406		1059.91		973		732		622		1233		934		904		309		493		799		663		330		336
806	449.301		763.459		305.246		958.82		1092		788		735		1130		940		966		316		502		765		529		272		310
807	496.473		769.392		373.976		897.554		922		725		731		1163		898		978		381		491		484		515		291		310
808	407.541		725.879		317.375		908.276		1094		673		725		1083		883		899		330		438		695		892		338		374
809	430.741		884.109		321.417		1038.47		1068		709		739		798		1024		933		349		504		874		867		336		283
810	419.914		933.556		329.503		1113.52		1042		693		767		1015		887		954		368		442		822		1191		307		357
811	520.446		771.37		331.525		914.402		862		651		695		1004		921		823		331		467		740		1210		277		351
812	656.551		925.644		297.16		1010.9		956		617		600		946		921		702		294		471		835		966		227		323
813	449.301		965.202		339.611		938.909		1061		590		637		891		929		738		343		575		816		602		219		293
814	474.047		1026.52		285.031		937.377		973		586		608		1091		951		811		316		412		777		607		184		290
815	458.58		1162.99		331.525		1003.24		952		665		725		1075		1038		794		367		546		575		668		289		290
816	470.954		1190.68		398.234		948.099		1049		674		963		855		920		702		380		349		585		831		307		299
817	460.9		1283.64		420.471		957.289		1061		797		478		1086		1179		871		362		320		637		828		338		266
818	468.634		1441.87		378.019		894.491		1111		780		687		1220		1104		866		363		341		541		530		316		290
819	416.048		1546.7		438.664		1032.34		1145		695		775		1111		1097		589		322		352		605		706		322		310
820	440.021		1574.39		438.664		932.782		1192		781		717		1007		1125		645		316		350		627		804		329		326
821	414.501		1554.61		499.309		853.136		1291		766		664		1022		1122		772		341		325		765		964		313		324
822	410.634		1524.94		420.471		932.782		1198		734		750		982		959		549		352		287		814		801		274		322
823	402.128		1511.09		422.492		880.706		1163		738		794		1042		1027		674		328		310		734		804		257		306
824	387.435		1505.16		363.869		891.427		1194		705		882		989		1127		653		338		380		915		815		305		290
825	399.035		1433.96		301.203		885.301		1324		622		830		1039		1176		765		344		359		992		686		217		289
826	443.887		1608.01		301.203		918.997		1310		722		800		877		1108		652		332		406		866		718		245		346
827	463.994		1475.49		351.74		828.629		1301		715		663		758		1119		779		288		425		856		824		200		341
828	453.167		1493.29		315.353		929.719		1185		766		586		719		1192		686		352		474		1025		802		278		369
829	426.101		1532.85		293.117		820.971		1291		878		827		715		1127		705		320		550		1008		783		354		370
830	401.355		1473.52		323.439		813.313		1224		958		958		694		1165		1957		351		520		1136		766		316		373
831	399.808		1451.76		408.342		807.186		1249		959		1031		626		937		3094		381		555		999		739		247		360
832	442.341		1443.85		456.858		945.035		1253		933		1000		991		1122		3843		394		562		963		805		284		330
833	440.021		1386.49		365.89		891.427		1232		965		971		1067		1180		1680		397		513		892		730		356		330
834	426.101		1412.2		422.492		900.617		1215		1015		823		1179		1225		1078		315		517		949		719		282		365
835	409.861		1149.14		386.105		873.047		1186		872		671		999		1256		1159		312		486		1004		860		333		341
836	477.914		868.286		331.525		888.364		1197		998		757		1073		1264		1049		372		489		807		771		305		361
837	515.033		803.016		369.933		873.047		1198		934		678		924		1324		4723		313		397		847		640		274		363
838	434.607		929.6		396.213		879.174		1231		936		770		946		1300		1337		328		428		942		578		295		268
839	455.487		886.087		473.03		943.504		1261		820		831		769		1273		1223		332		495		924		737		218		323
840	490.287		808.95		626.663		955.757		1267		833		519		1246		1407		1090		344		444		1072		720		200		229
841	494.927		787.193		590.276		1013.96		1271		823		496		1130		1422		776		330		527		1032		835		232		255
842	493.38		903.888		464.944		822.503		1246		905		699		1153		1361		721		364		503		1128		746		178		241
843	467.087		903.888		517.502		938.909		1320		846		658		1040		1264		892		407		491		1167		661		302		286
844	500.34		1042.34		462.922		964.947		1299		916		808		821		1176		876		453		479		1059		677		330		306
845	529.726		886.087		398.234		889.896		1267		921		693		843		1187		814		366		463		691		860		366		304
846	518.126		921.689		392.17		896.022		1144		770		954		705		1210		979		368		509		567		552		386		296
847	508.846		957.29		386.105		900.617		1145		707		616		790		1228		975		334		679		608		753		420		303
848	540.553		984.981		311.31		847.009		1068		895		704		792		1206		989		329		527		585		819		277		268
849	549.833		981.025		359.826		857.731		1025		781		748		1000		1012		1080		377		466		611		786		493		312
850	515.033		927.622		402.277		922.061		1114		750		1182		1093		1044		1099		319		472		768		708		291		315
851	482.553		1135.3		375.998		831.693		1117		461		686		1267		1114		1177		350		398		826		771		218		288
852	559.886		1044.32		390.148		856.199		1095		580		810		1043		1230		1171		374		354		688		811		226		305
853	514.26		1089.81		375.998		834.756		1172		551		831		887		1255		1193		339		401		592		775		240		313
854	498.02		981.025		347.697		998.644		1167		719		1083		952		1026		1128		349		380		654		782		261		259
855	549.833		897.954		341.632		931.251		1195		815		1145		860		987		1259		364		381		519		722		231		320
856	515.033		984.981		420.471		892.959		1341		803		1393		938		1101		1232		389		333		616		793		282		303
857	551.379		919.711		367.912		897.554		1118		838		927		948		1090		1275		419		318		513		744		252		226
858	535.913		907.843		295.138		926.656		1223		834		1156		1080		1046		1169		371		342		534		703		225		310
859	634.125		1119.48		329.503		990.985		1284		910		690		968		1133		1227		446		308		612		679		257		329
860	651.138		1091.79		339.611		1064.51		945		756		591		1110		1065		1264		414		396		644		717		284		234
861	657.324		1036.41		392.17		1173.25		1035		846		588		1282		1095		1203		475		372		775		630		322		252
862	690.577		1085.85		361.847		1007.83		953		773		633		1218		1168		1304		512		339		1132		673		248		232
863	641.858		1103.65		444.729		997.112		1128		781		775		1117		1157		1183		502		175		1212		721		281		211
864	651.138		1137.28		418.449		940.441		942		867		964		1308		1168		1153		477		231		955		1025		184		197
865	568.392		1257.93		375.998		934.314		968		868		1161		1149		1231		1170		466		261		973		822		262		212
866	600.099		1341		347.697		871.516		1054		940		1167		1145		1236		987		457		321		947		672		301		217
867	551.379		1196.61		349.718		871.516		1121		839		1257		1162		1211		1161		489		299		859		748		229		237
868	608.605		1168.92		355.783		938.909		1123		827		842		1204		1268		1027		503		331		793		694		249		228
869	650.365		1010.69		359.826		941.972		1115		797		1078		1247		905		1099		457		319		608		678		242		265
870	663.511		959.268		363.869		963.415		1116		856		1043		1202		1166		1159		509		372		535		606		267		245
871	712.23		1095.74		444.729		949.63		1149		789		1065		1235		1147		1067		418		361		427		764		259		292
872	761.723		1073.98		392.17		871.516		1055		877		763		898		995		1100		399		374		550		791		242		208
873	655.004		1062.12		553.889		981.795		1034		692		778		927		1106		1081		362		377		653		883		240		244
874	617.112		1085.85		491.223		1023.15		942		840		838		1104		1117		1124		410		410		771		869		285		261
875	624.072		1204.52		505.373		984.859		1041		644		857		950		1042		1195		339		368		658		803		338		289
876	657.324		1224.3		499.309		986.39		870		695		1364		591		948		1124		370		362		860		744		296		353
877	627.938		1159.03		525.588		1102.8		915		742		1325		828		981		1072		392		454		926		774		311		332
878	614.018		1271.77		424.514		1061.44		852		814		787		1086		1048		1071		387		569		971		904		173		281
879	622.525		1030.47		450.793		1047.66		885		792		756		1166		1040		1019		409		557		934		887		176		328
880	578.446		773.348		392.17		1219.2		937		846		866		1231		1048		1152		483		654		870		778		165		367
881	569.166		660.609		400.256		1303.44		795		814		547		1118		1153		1176		487		655		470		704		219		322
882	535.139		652.698		392.17		1300.38		992		812		850		1146		1167		1241		480		364		381		731		286		381
883	574.579		630.941		424.514		1315.7		1033		719		914		1212		1392		1251		312		395		444		826		254		319
884	418.368		880.153		416.428		1289.66		782		984		1068		1304		1171		1243		326		358		724		805		300		349
885	477.914		712.034		408.342		1343.27		665		786		1258		1373		1055		1187		288		357		385		961		319		271
886	502.66		799.061		416.428		1372.37		750		759		925		849		1130		1129		557		443		709		1006		293		325
887	535.139		844.552		416.428		1295.79		834		736		823		632		1393		1121		525		440		570		1063		337		340
888	520.446		822.795		420.471		1349.39		798		850		1074		779		1236		1076		486		436		522		1031		311		329
889	474.82		753.569		442.707		1380.03		1031		678		852		976		1248		1100		498		383		377		891		351		304
890	502.66		868.286		406.32		1739.97		866		729		956		752		998		1090		473		368		443		748		305		387
891	438.474		690.278		394.191		1805.83		1059		896		1000		708		1127		1074		513		314		430		720		345		356
892	515.806		719.946		402.277		1764.47		1191		514		877		744		1086		1090		490		333		488		650		335		328
893	483.327		919.711		444.729		1677.17		1107		793		935		846		1069		1046		456		360		456		658		346		357
894	406.768		696.211		388.127		1675.64		899		724		873		855		975		971		598		367		568		667		335		353
895	446.207		893.998		398.234		1551.57		969		1004		1098		864		1093		977		390		322		438		637		383		343
896	529.726		1176.83		458.879		1429.04		1048		1121		1028		962		965		1087		383		418		534		697		351		370
897	539.779		1046.29		832.855		1283.53		837		1186		902		887		871		1021		314		301		733		755		325		365
898	525.086		638.853		561.975		1191.63		979		1120		950		970		1018		1108		352		338		790		554		308		317
899	572.259		585.45		412.385		1231.46		934		1043		924		1175		985		1074		380		340		814		837		323		379
900	518.9		532.048		559.954		968.01		1021		1038		975		1157		1390		1235		393		308		729		730		292		344
901	521.993		646.764		790.404		983.327		988		1029		858		1017		1146		1319		435		298		895		639		272		339
902	440.794		834.662		751.996		1303.44		1140		918		988		928		908		1415		398		376		728		692		344		308
903	508.073		816.861		731.781		1297.32		1090		1042		1032		793		1115		1234		373		361		526		537		371		315
904	521.22		949.379		703.48		1548.51		929		1105		1034		1133		951		1143		274		300		709		639		335		302
905	509.62		1111.56		588.255		1640.41		1010		1132		1009		681		952		1529		300		338		783		1164		386		325
906	579.992		818.839		917.758		1491.84		978		1037		875		1097		1067		1066		363		287		580		789		363		293
907	572.259		868.286		1105.76		983.327		1017		1022		906		1004		1114		1025		477		255		714		513		397		293
908	542.873		840.596		1443.35		1029.28		1086		1048		957		879		1103		1060		429		289		606		503		397		309
909	551.379		884.109		1766.79		1255.96		1137		1014		1099		1087		995		1019		325		287		680		497		389		373
910	498.02		783.238		1956.81		1255.96		1012		997		1114		1085		1108		1023		513		319		684		649		378		323
911	511.94		846.529		2074.05		1366.24		873		1056		1029		1150		1257		1104		360		383		650		749		354		295
912	538.233		866.308		1354.4		1294.25		986		1020		1002		1103		1259		3312		558		304		644		876		291		337
913	540.553		852.463		749.974		1396.88		1147		980		1051		1066		1283		5030		514		285		678		858		272		324
914	517.353		919.711		1032.98		1438.23		1190		902		881		686		1175		5937		628		328		878		779		235		313
915	546.739		963.224		1829.45		1185.51		892		868		905		621		1177		4615		549		434		786		721		278		286
916	526.633		915.755		610.491		1568.42		1197		748		947		607		948		8145		538		384		1063		794		283		343
917	525.86		977.069		588.255		1101.27		1348		727		1020		663		985		7280		486		417		1296		1017		324		418
918	486.42		1107.61		323.439		1141.09		1118		847		1006		643		1085		6253		479		647		780		989		409		428
919	521.22		1070.03		323.439		1194.7		1066		754		1010		643		908		5340		366		400		1568		949		310		429
920	502.66		765.437		414.406		934.314		1030		807		962		787		1046		5745		358		440		929		894		351		453
921	542.873		779.282		325.46		1122.71		978		896		944		932		1305		5444		379		549		907		727		427		407
922	556.019		789.171		369.933		1134.96		1138		858		776		924		1085		4353		346		520		954		596		420		383
923	477.914		830.706		406.32		957.289		1062		928		979		929		1311		2881		392		435		978		603		415		472
924	461.674		884.109		325.46		1035.4		953		958		1019		943		973		2101		527		441		904		661		486		420
925	506.526		927.622		414.406		1059.91		1180		1034		877		761		1183		2088		498		421		880		723		455		391
926	535.139		1103.65		525.588		1199.29		1102		1038		1102		822		1203		2266		426		415		961		625		406		425
927	520.446		882.131		473.03		997.112		1071		949		1058		855		1163		3393		436		433		828		670		335		382
928	504.98		741.702		624.642		943.504		1186		817		975		1024		1382		3495		516		408		835		672		364		420
929	512.713		751.592		446.75		1134.96		1085		994		1283		1081		1532		3588		573		424		745		538		340		389
930	534.366		743.68		473.03		1275.87		1011		918		1367		1068		974		3141		602		433		841		556		394		370
931	509.62		927.622		367.912		1070.63		1129		874		1338		1048		1026		3163		599		433		508		555		373		376
932	569.939		983.003		412.385		883.769		1082		897		1306		869		1120		2723		714		349		608		527		336		410
933	583.859		959.268		410.363		894.491		1183		813		1240		879		1338		3027		527		427		612		630		314		413
934	537.459		1190.68		471.008		931.251		1192		834		1149		877		1388		4266		540		291		567		628		360		384
935	576.899		983.003		369.933		897.554		1312		815		1226		1016		1177		5450		477		317		776		518		356		448
936	577.672		955.312		363.869		964.947		1282		782		1296		1030		1142		5361		467		323		773		606		280		418
937	587.725		909.821		355.783		874.579		1330		904		1209		1005		1068		4912		404		323		631		749		304		472
938	606.285		996.848		416.428		857.731		1157		887		895		991		999		5336		359		328		663		705		417		406
939	557.566		927.622		396.213		989.454		1108		912		812		966		1052		6655		415		246		866		745		362		419
940	568.392		1087.83		523.567		906.744		1174		791		921		927		1181		6189		443		414		979		808		342		418
941	552.926		1042.34		442.707		1035.4		1191		724		941		846		1030		5955		406		230		926		629		415		363
942	558.339		1105.63		458.879		1032.34		1153		684		1128		935		983		4761		358		264		912		715		401		431
943	551.379		804.994		323.439		1090.54		1311		521		1118		1017		1038		3648		426		305		770		1041		373		437
944	576.126		917.733		503.352		1041.53		1347		849		1148		931		988		4196		419		350		903		979		370		487
945	550.606		856.419		337.589		1254.43		1323		608		1137		985		968		4578		482		390		914		833		372		391
946	605.512		686.322		339.611		1415.26		1229		699		906		1112		1171		3582		398		471		1004		969		350		445
947	559.112		648.742		359.826		1252.9		1362		859		1168		1068		1028		5033		563		425		872		971		299		449
948	588.499		714.012		406.32		1295.79		1317		971		1219		980		1037		4035		305		445		904		1057		361		379
949	580.765		648.742		428.557		1248.3		1369		905		1092		929		1037		4095		356		456		904		819		407		330
950	579.219		636.875		535.696		1525.54		1335		937		1020		825		1017		4639		389		384		982		841		302		306
951	567.619		779.282		444.729		1424.45		1319		1003		862		870		1084		4827		398		337		853		885		388		345
952	578.446		963.224		420.471		1387.69		1228		991		1087		879		1085		5171		479		326		694		911		449		344
953	602.419		959.268		481.115		1350.93		1371		1127		1134		852		1211		4223		418		366		725		945		405		354
954	590.045		822.795		412.385		1311.1		1544		1052		1231		864		1327		2747		386		388		497		753		453		429
955	607.058		636.875		442.707		1242.18		1613		897		1271		838		1166		2415		353		641		926		632		433		444
956	576.126		575.561		454.836		1116.58		1531		812		1258		1032		1054		3124		384		385		894		728		441		403
957	573.806		567.649		466.965		1223.8		1580		758		1316		980		1204		2333		487		340		968		770		342		435
958	579.992		670.499		549.846		1161		1669		749		1339		1032		1099		1071		398		364		967		890		330		397
959	620.205		642.809		751.996		1252.9		1563		786		832		1099		1311		1260		451		332		997		755		363		498
960	614.792		793.127		369.933		1170.19		1546		780		753		1195		1088		1184		483		334		647		670		370		438
961	592.365		719.946		398.234		1156.4		1489		799		884		1200		977		1239		443		363		910		717		534		398
962	556.019		818.839		406.32		1191.63		1202		877		1025		1172		974		1263		442		446		928		846		506		416
963	566.846		919.711		859.135		1210.01		1285		921		992		1337		902		1891		410		366		899		884		448		453
964	643.405		868.286		822.748		1265.15		1339		964		1422		1006		1084		2551		470		362		903		911		422		399
965	620.205		943.445		606.448		1304.98		1451		950		1103		863		1101		3472		371		347		1022		856		406		390
966	631.805		988.936		396.213		1213.08		1372		995		1071		836		979		4089		387		381		1076		905		435		432
967	590.819		905.866		365.89		1223.8		1200		1024		1170		894		1082		3468		459		338		984		855		412		487
968	593.139		1085.85		432.6		1269.75		1168		1013		1194		998		1050		2378		382		403		1001		691		454		514
969	607.832		1028.49		497.287		1124.24		1346		1052		897		1130		960		947		531		412		838		949		390		554
970	587.725		1032.45		561.975		1145.68		1205		1046		834		1182		1003		845		551		364		879		1125		497		545
971	627.938		1117.5		477.073		1173.25		1333		1044		860		1401		987		820		501		317		903		1152		494		558
972	583.859		1002.78		466.965		1376.96		1816		1001		929		1619		740		984		565		402		925		1070		451		555
973	632.578		818.839		438.664		1514.81		1587		896		898		1454		983		910		561		317		1025		922		371		499
974	558.339		1190.68		378.019		1412.19		1131		958		1246		1249		909		900		465		304		1066		820		358		502
975	566.072		826.751		337.589		1539.32		926		888		1071		1272		872		1019		444		403		1017		884		315		529
976	603.192		611.163		353.761		1476.52		1208		910		1265		1291		1005		1042		380		364		944		1013		229		528
977	633.351		759.503		440.686		1602.12		971		968		912		1272		975		814		297		386		896		976		300		559
978	652.685		682.366		394.191		1278.94		1277		1002		755		1013		1233		912		381		334		1004		895		525		552
979	662.738		743.68		444.729		1044.59		1495		1056		862		1172		1168		858		362		383		984		1012		496		499
980	629.485		886.087		646.878		940.441		1449		1116		977		1351		1129		909		439		367		1031		934		481		437
981	634.898		852.463		513.459		961.884		1656		971		1043		1824		1090		1015		424		389		1044		840		417		393
982	622.525		803.016		452.815		1036.94		1594		825		1166		1355		956		1015		394		425		1133		995		456		383
983	622.525		741.702		471.008		1082.89		1266		932		1125		1523		869		1165		394		573		1071		1015		514		478
984	625.618		692.255		477.073		1053.78		1189		892		1158		1205		862		1190		431		557		950		1030		543		451
985	579.992		767.415		394.191		971.074		1281		900		1130		1271		891		1065		453		433		953		1022		572		455
986	524.313		763.459		432.6		733.666		1175		966		1102		1260		994		916		495		523		1035		1100		478		375
987	484.873		658.632		527.61		811.781		1093		1144		1115		1114		908		793		474		319		1016		854		484		356
988	535.913		632.919		509.416		918.997		1113		939		1185		1035		962		782		466		394		1009		899		561		435
989	535.913		660.609		503.352		937.377		1442		1335		1119		1063		1372		953		418		293		993		927		428		458
990	568.392		721.923		479.094		882.237		1185		1034		1311		1134		1218		925		409		286		996		863		375		336
991	583.085		700.167		485.158		1075.23		1326		992		1292		1162		1102		1343		456		323		1015		767		381		380
992	522.766		747.636		485.158		1066.04		1346		931		1273		1226		920		1252		401		367		967		865		364		433
993	501.887		731.813		452.815		1118.11		1306		871		1276		1132		931		1002		367		336		998		650		419		375
994	540.553		723.901		420.471		1214.61		1090		850		1290		1105		1025		893		370		487		1031		715		405		290
995	485.647		828.729		323.439		1078.29		1009		902		1154		943		1163		1024		267		577		1012		787		444		319
996	534.366		818.839		432.6		1069.1		1045		752		1216		999		723		1081		375		406		1083		918		436		315
997	588.499		862.352		347.697		1121.18		1181		867		1231		994		754		1064		396		401		1227		891		307		307
998	540.553		842.574		416.428		1124.24		1075		778		1252		1048		871		806		380		370		977		1058		351		273
999	559.886		719.946		428.557		1182.44		1120		794		1311		1016		995		852		380		374		1169		920		418		231
1000	625.618		775.326		416.428		1102.8		1247		894		1324		920		1081		876		399		344		1220		845		460		418
1001	525.086		704.123		428.557		971.074		1211		910		1173		1142		1063		851		467		384		1136		826		479		504
1002	577.672		670.499		442.707		989.454		1152		1036		892		1235		970		905		405		526		892		1002		429		516
1003	525.86		678.41		458.879		1111.99		1204		967		1128		1220		943		1004		411		540		1002		1089		471		518
1004	508.073		696.211		487.18		1222.27		1231		948		1026		1208		927		1130		401		461		956		880		478		478
1005	504.98		717.968		477.073		1202.35		1300		932		1120		1298		801		1122		472		283		1002		894		515		430
1006	519.673		704.123		388.127		1375.43		1245		1118		962		1270		890		1001		488		280		1168		979		535		355
1007	589.272		605.229		386.105		1341.74		1366		1070		1130		1269		687		836		507		272		967		992		628		295
1008	611.698		751.592		347.697		1232.99		1307		818		1239		1332		788		935		561		307		888		1011		491		362
1009	528.953		577.539		335.568		1231.46		1202		797		1181		1285		1137		1109		568		312		1018		1079		371		429
1010	556.019		559.738		355.783		1170.19		1161		967		1255		1337		723		1124		610		403		1003		806		499		417
1011	566.072		688.3		329.503		1237.58		1111		1162		1131		1199		922		935		628		422		1075		915		485		528
1012	569.939		700.167		416.428		1232.99		1069		1028		1025		1256		863		1058		621		418		978		949		517		554
1013	532.819		684.344		466.965		1185.51		1137		899		815		1223		1018		1098		561		379		972		1114		455		509
1014	579.219		593.362		438.664		1101.27		1051		1012		855		1243		1198		1092		360		363		1029		1122		451		463
1015	648.818		702.145		448.772		1096.67		1084		842		893		1413		1214		1193		337		396		1160		787		491		541
1016	549.059		674.455		416.428		1191.63		1159		1028		930		1374		1230		1168		329		388		1079		758		467		461
1017	583.859		621.052		347.697		1113.52		1109		949		826		1318		1108		1148		192		478		954		863		415		398
1018	575.352		678.41		355.783		1288.13		1155		572		867		1231		1234		1177		434		434		915		1054		314		423
1019	596.232		686.322		264.816		1176.32		1125		694		931		1334		1357		1246		404		386		877		1053		446		398
1020	571.486		741.702		371.955		1170.19		1172		801		877		1530		1229		1119		497		495		905		1102		440		400
1021	561.432		715.99		331.525		1174.78		1150		847		833		1273		1239		1102		606		459		1042		977		473		381
1022	574.579		710.056		357.804		1115.05		1114		993		754		1319		1092		1181		397		523		1059		929		471		378
1023	571.486		753.569		392.17		1001.71		1167		967		868		1228		771		1351		588		466		1114		976		465		404
1024	618.658		769.392		408.342		1015.49		1174		899		675		1370		805		1344		492		429		1223		1000		388		424
1025	607.058		773.348		416.428		1084.42		1209		939		855		1384		718		1292		502		429		1151		891		580		412
1026	563.752		783.238		378.019		1206.95		1256		834		752		1307		987		1315		369		424		1102		958		475		456
1027	550.606		803.016		315.353		1183.97		1229		966		791		1273		746		1242		298		451		1149		858		488		505
1028	616.338		755.547		432.6		1134.96		1481		894		859		1256		897		1277		312		425		1040		1109		490		496
1029	607.832		808.95		373.976		1291.19		1313		971		830		1316		963		1358		307		435		830		1239		535		489
1030	569.166		727.857		424.514		1243.71		1187		809		949		1272		924		1283		352		428		877		951		534		459
1031	630.258		769.392		412.385		1301.91		1191		914		962		1340		826		1227		385		436		731		761		486		557
1032	610.152		737.746		289.074		1240.65		1289		762		1056		1344		971		1370		299		352		898		849		538		472
1033	638.765		795.105		353.761		1199.29		1226		822		993		1477		889		1375		337		327		879		797		517		469
1034	614.792		842.574		357.804		1165.59		1271		923		919		1462		720		1338		453		363		940		729		537		374
1035	565.299		799.061		315.353		1167.13		1231		818		813		1527		839		1380		515		341		1049		731		519		336
1036	598.552		690.278		331.525		1121.18		1246		896		1120		1518		847		1410		543		443		867		1073		441		391
1037	576.126		830.706		404.299		1187.04		1323		932		903		1577		909		1312		599		502		721		883		512		350
1038	597.005		795.105		353.761		1303.44		1194		987		701		1424		859		1353		673		491		654		711		433		418
1039	610.152		621.052		341.632		1203.89		1367		956		1106		1406		838		1407		806		488		777		822		517		390
1040	577.672		856.419		420.471		1304.98		1230		853		1253		1367		873		1346		844		418		1083		714		518		425
1041	607.832		1012.67		349.718		1291.19		1152		932		1352		1409		1020		1454		934		551		1196		716		506		442
1042	557.566		721.923		390.148		1309.57		1213		844		1429		1412		991		1031		815		598		769		930		430		403
1043	613.245		870.264		438.664		1337.14		1300		991		937		1410		1183		1017		804		517		678		685		500		363
1044	571.486		864.33		412.385		1378.5		1261		1038		992		1467		1014		1088		774		463		807		1004		443		431
1045	610.925		1159.03		359.826		1393.81		1264		1036		1128		1483		961		1062		853		337		814		1021		444		410
1046	629.485		789.171		345.675		1301.91		1344		998		1302		1457		1072		1000		844		345		847		1127		358		434
1047	673.564		834.662		454.836		1447.42		1325		973		1224		1411		984		1103		879		402		770		1174		378		456
1048	646.498		745.658		446.75		1363.18		1327		934		1387		1511		1022		1134		677		382		906		975		345		480
1049	627.938		719.946		430.578		1338.67		1313		1070		1158		1512		1021		1153		681		401		1213		725		458		470
1050	646.498		613.14		450.793		1383.09		1381		1080		1048		1345		1069		1140		743		399		1189		633		463		499
1051	709.137		737.746		430.578		1234.52		1399		1013		1047		1391		911		1245		804		405		1250		557		481		499
1052	962.787		650.72		394.191		1254.43		1395		1059		1061		1388		795		1253		757		454		830		744		460		487
1053	1133.69		765.437		444.729		1252.9		1379		1083		1098		1407		979		1193		307		460		751		1070		536		554
1054	941.907		804.994		388.127		1053.78		1327		1053		1066		1433		1056		1258		495		612		773		984		454		507
1055	706.044		864.33		414.406		1000.18		1328		1088		1175		1539		910		1310		606		649		805		961		471		507
1056	830.549		741.702		355.783		1125.77		1363		1074		922		1528		867		1259		603		611		622		974		514		507
1057	631.805		757.525		410.363		1076.76		1479		1222		702		1245		1026		1146		505		527		808		880		428		521
1058	573.032		826.751		424.514		1141.09		1460		658		927		1217		1130		1023		499		491		1211		819		450		460
1059	576.899		1000.8		373.976		1197.76		1506		567		1018		1578		1069		1251		552		430		1287		1062		406		470
1060	614.792		1038.38		410.363		1245.24		1438		620		893		1511		995		987		519		440		1289		827		456		484
1061	617.112		1145.19		351.74		869.984		1479		647		1085		1304		919		1126		540		468		1244		892		380		411
1062	550.606		1010.69		347.697		1087.48		1426		803		1120		1256		1148		1254		494		426		1082		654		458		389
1063	644.178		1030.47		373.976		1274.34		1460		671		1291		1005		940		1266		289		444		1158		621		400		350
1064	644.951		935.534		436.643		1133.43		1523		885		1125		1064		1141		1297		350		365		1210		874		364		419
1065	583.859		990.914		525.588		998.644		1376		843		1114		1116		1163		1362		364		335		1034		1070		431		427
1066	552.153		630.941		521.545		1049.19		1358		953		883		1180		915		1259		284		350		1094		763		399		417
1067	583.085		660.609		491.223		1024.68		1309		778		876		1075		968		1292		364		396		907		805		475		435
1068	580.765		696.211		485.158		1053.78		1230		799		841		1112		957		1288		395		411		1009		835		464		337
1069	559.886		670.499		448.772		1151.81		1239		1056		724		1106		1021		1071		463		467		1246		987		470		383
1070	627.938		644.786		432.6		1263.62		1239		1108		1042		1106		819		990		425		432		1186		1185		447		406
1071	617.885		553.804		406.32		1265.15		1224		968		717		1263		1013		1181		383		524		1194		1194		471		345
1072	565.299		773.348		458.879		1324.89		1364		939		1072		1123		1158		1259		349		501		1116		1211		483		401
1073	610.152		818.839		408.342		1321.82		1359		766		729		1219		1206		1185		431		462		1162		1078		438		443
1074	619.432		680.388		428.557		1384.62		1273		760		676		1114		1344		1261		627		446		1204		1143		363		609
1075	607.832		945.423		430.578		1370.84		1290		706		780		1315		1392		1115		388		445		1022		1191		444		530
1076	596.232		806.972		347.697		1367.77		1355		767		756		1380		1304		900		328		392		1161		1054		408		521
1077	760.95		773.348		392.17		1355.52		1289		904		705		998		1244		754		379		390		1040		969		415		559
1078	900.148		801.038		414.406		1263.62		1317		981		734		1201		1159		788		342		376		1192		1066		400		545
1079	776.416		773.348		357.804		1301.91		1260		977		1024		1202		1107		940		392		295		1197		994		422		594
1080	803.482		757.525		321.417		1318.76		1256		960		972		1305		1281		936		429		302		1219		1045		460		536
1081	793.429		818.839		382.062		1274.34		1295		913		785		1328		1195		1034		419		326		1238		1087		452		581
1082	820.496		735.769		430.578		1366.24		1213		980		847		1350		1038		1053		589		367		1046		1088		526		475
1083	747.03		834.662		378.019		1286.6		1054		916		765		1257		1067		1131		472		274		959		1187		611		501
1084	744.71		1333.09		444.729		1327.95		1061		935		806		1228		1132		1051		461		346		1139		1044		581		525
1085	742.39		1426.05		448.772		1300.38		1163		961		948		1177		1127		1072		458		359		1049		1185		602		448
1086	665.058		1166.94		466.965		1242.18		1157		907		921		1055		1090		1207		429		390		992		1141		562		538
1087	703.724		1131.34		458.879		1346.33		1069		797		823		1090		1041		1083		474		362		1200		1161		542		424
1088	852.975		1135.3		491.223		1347.86		1111		707		707		1254		1128		1280		536		321		1131		1196		586		553
1089	623.298		797.083		493.244		1410.66		1015		685		775		1192		1170		1067		599		338		1031		1185		553		529
1090	678.204		555.782		456.858		1343.27		1099		675		808		1219		1265		1146		657		378		1152		1209		545		544
1091	644.178		571.605		462.922		1412.19		1097		900		752		1392		1211		1095		648		422		880		1202		551		435
1092	730.79		607.207		507.395		1320.29		1321		776		946		1485		1244		1186		679		388		1043		1171		517		397
1093	972.84		943.445		485.158		1441.29		1544		961		928		1438		1025		1101		666		896		1031		1183		637		473
1094	809.669		1267.82		440.686		1407.6		1302		937		995		1453		1132		1094		600		687		1066		1208		531		457
1095	660.418		634.897		468.987		1338.67		1501		819		1040		1296		1026		1031		590		1042		1115		1216		479		416
1096	641.858		658.632		513.459		1366.24		1408		941		818		1273		910		1069		540		6620		1010		1278		507		451
1097	657.324		652.698		424.514		1355.52		1382		910		754		1195		893		1004		436		654		843		1326		497		471
1098	637.218		686.322		493.244		1220.73		1726		909		728		1238		868		1041		316		893		859		1286		475		523
1099	626.392		646.764		501.33		1248.3		867		696		907		1305		1134		942		325		381		805		1277		490		467
1100	699.857		767.415		446.75		1141.09		997		745		796		1288		1124		1080		343		379		913		1277		423		461
1101	558.339		751.592		410.363		1076.76		1168		734		920		1388		1235		997		348		476		886		1025		442		375
1102	552.926		836.64		402.277		1076.76		1165		875		868		1320		1120		1014		305		729		903		1127		475		514
1103	552.153		759.503		479.094		1046.13		930		967		893		1463		1009		907		314		436		802		1020		472		534
1104	562.979		777.304		434.621		1190.1		1186		921		740		1328		1191		1024		390		321		1141		935		438		562
1105	588.499		783.238		458.879		1229.92		1186		1006		541		1314		1158		1013		470		354		920		1048		448		514
1106	585.405		858.397		382.062		1321.82		1206		1006		510		1235		1252		1154		502		375		1195		1018		487		522
1107	549.059		866.308		386.105		1320.29		1232		1009		718		1249		1155		1047		490		375		952		1093		450		475
1108	571.486		870.264		369.933		1309.57		1201		935		978		1421		1187		997		464		372		862		1059		476		356
1109	617.885		864.33		386.105		1432.1		1027		917		1152		1400		1180		1049		488		393		773		824		446		396
1110	550.606		860.375		436.643		1329.48		1134		943		927		1546		1151		1089		518		409		1159		907		428		386
1111	613.245		939.489		408.342		1033.87		1085		949		920		1784		1096		1161		598		425		1164		1034		473		325
1112	659.644		731.813		424.514		1062.97		1098		903		749		1307		1301		1183		607		368		931		1232		446		290
1113	644.951		636.875		448.772		1136.49		1104		804		878		1374		1521		1257		664		402		1514		1158		501		349
1114	515.033		571.605		501.33		1210.01		1133		858		914		1273		1271		1282		544		637		1317		995		492		510
1115	600.872		832.684		501.33		1282		1027		874		959		1429		1092		1099		600		620		1743		1189		543		500
1116	637.991		903.888		473.03		1194.7		1118		966		859		1507		997		1104		645		559		1630		1053		485		419
1117	586.179		929.6		390.148		1093.61		1146		956		924		1453		1038		1121		397		404		1604		1110		494		375
1118	690.577		878.175		325.46		1087.48		1254		846		881		1530		834		1113		380		374		1702		1160		465		536
1119	673.564		826.751		266.837		1179.38		1133		830		748		1342		1078		1115		446		403		1703		1177		496		488
1120	557.566		565.672		422.492		1124.24		1207		819		827		1229		1015		1117		441		402		1935		1234		487		505
1121	489.513		666.543		462.922		1115.05		1200		841		890		953		1062		1176		377		373		1875		1182		537		530
1122	556.019		935.534		434.621		1107.39		1213		911		945		896		1189		1108		415		436		1721		1243		489		542
1123	614.018		721.923		454.836		1211.54		1223		879		872		1102		1144		1112		497		374		1376		1117		415		501
1124	637.218		549.849		428.557		1027.75		1180		871		744		1202		952		999		501		405		1301		1083		466		539
1125	622.525		686.322		497.287		1069.1		1365		887		905		1012		866		877		468		386		1365		1119		447		604
1126	583.085		577.539		475.051		1035.4		1345		852		863		1258		743		960		354		439		1299		1037		496		618
1127	595.459		599.295		479.094		974.137		1191		778		1149		1292		982		1030		384		390		1279		987		421		389
1128	600.099		658.632		475.051		1110.46		1254		766		910		1282		1011		1057		374		419		1002		905		483		452
1129	592.365		454.911		487.18		1099.73		1409		1002		839		1267		933		1085		436		447		953		857		371		491
1130	658.871		524.136		513.459		1202.35		1542		799		800		1213		1108		1147		509		523		952		842		449		526
1131	640.311		573.583		444.729		1073.7		1158		792		890		1120		1067		1136		564		518		901		886		441		473
1132	645.725		565.672		471.008		1053.78		1101		839		797		1139		1196		1073		496		597		1115		1100		481		528
1133	715.324		597.318		487.18		1187.04		1250		902		1084		1069		1119		953		493		550		1344		1005		434		416
1134	668.924		579.517		481.115		1073.7		1059		909		1347		1005		1090		1065		524		463		1364		1083		510		406
1135	690.577		682.366		513.459		1217.67		1484		793		1034		881		1063		920		482		471		1547		944		478		487
1136	653.458		630.941		479.094		1252.9		1260		940		1010		856		1180		1042		479		427		1566		1118		434		466
1137	795.749		666.543		458.879		1182.44		1228		784		1079		780		1086		1023		532		497		1534		918		381		445
1138	955.827		682.366		448.772		1185.51		1162		879		1073		1004		1383		1032		470		609		1458		930		377		474
1139	922.574		765.437		495.266		1303.44		1381		898		1066		1251		1599		1026		473		436		1442		1006		428		385
1140	848.335		632.919		396.213		1308.04		1240		863		1003		1620		1638		1108		512		456		1244		1054		476		414
1141	919.481		1117.5		414.406		1395.34		1213		700		942		1349		1096		1149		522		479		1242		1061		444		425
1142	924.894		1265.84		420.471		1366.24		1261		709		986		1448		1110		1096		509		474		1319		1069		417		419
1143	880.815		1224.3		317.375		1275.87		1198		786		1026		1139		994		1091		486		495		1381		915		428		520
1144	867.668		1200.57		452.815		1396.88		1427		812		850		1139		1169		912		495		486		1364		1158		578		384
1145	862.255		1186.72		446.75		1334.08		1211		853		975		918		1111		963		467		391		1450		1200		612		417
1146	917.934		1364.73		422.492		1208.48		1252		873		1016		984		903		969		473		357		1450		902		648		389
1147	783.376		1279.68		367.912		1268.22		1194		791		872		912		875		1080		483		348		1636		854		522		340
1148	760.95		1143.21		408.342		1318.76		1288		696		825		1129		1063		1102		500		339		1638		912		419		442
1149	762.496		1161.01		458.879		1303.44		1112		834		831		1236		1123		1119		443		369		1477		959		420		392
1150	705.27		846.529		527.61		1271.28		1133		829		788		1083		1085		1180		489		381		1334		874		367		369
1151	676.658		717.968		454.836		1275.87		1261		965		935		1399		922		1097		472		363		1369		842		512		402
1152	468.634		888.065		369.933		1331.01		1371		950		944		1665		712		1083		603		403		1523		1018		487		372
1153	431.514		731.813		289.074		1295.79		1166		1007		864		1455		611		1091		964		405		1597		1013		451		364
1154	440.021		587.428		333.546		1300.38		1195		863		997		1214		774		1099		811		456		1608		905		441		423
1155	433.834		795.105		373.976		1225.33		1263		748		1044		1134		940		1367		496		536		1467		902		563		414
1156	431.514		621.052		386.105		1367.77		1243		742		971		1155		969		1332		476		459		1531		912		639		349
1157	525.86		591.384		388.127		1376.96		1214		798		1000		1238		921		1327		475		573		1218		897		581		448
1158	514.26		753.569		412.385		1343.27		1040		807		973		1411		896		1441		425		600		1451		944		562		378
1159	504.98		658.632		424.514		1248.3		803		924		902		1430		781		1276		384		447		1121		1132		561		483
1160	454.714		765.437		416.428		1301.91		1055		872		868		1260		831		1194		444		410		1333		1184		532		462
1161	465.54		737.746		468.987		1456.61		1067		842		929		1113		689		1403		400		374		1566		1090		552		475
1162	585.405		791.149		505.373		1401.47		1068		895		911		1285		651		1471		430		338		1251		1113		369		382
1163	634.125		708.078		450.793		1337.14		1230		1075		925		1160		780		1507		408		384		1109		1049		430		451
1164	562.206		696.211		394.191		1331.01		1221		1189		1001		1143		686		1537		408		392		1199		1112		435		440
1165	5237.72		868.286		305.246		1300.38		1242		839		970		1166		877		1613		372		413		1288		1151		498		408
1166	3468.35		787.193		264.816		1304.98		1319		801		974		1348		1075		1357		453		416		1300		1054		450		451
1167	2494.74		682.366		351.74		1269.75		1561		746		889		1317		1015		1536		373		455		1407		1057		440		407
1168	933.401		733.791		501.33		1471.93		1375		800		997		1212		788		1313		341		529		1525		1118		395		409
1169	645.725		549.849		473.03		1194.7		1193		841		1106		1377		981		1430		351		523		1372		1011		400		444
1170	615.565		715.99		452.815		1274.34		1441		859		1162		1358		1004		1408		417		656		1386		1039		378		541
1171	570.712		803.016		551.868		1329.48		1411		895		1081		1276		1167		1367		377		589		947		1051		391		563
1172	530.5		998.826		503.352		1179.38		1203		1045		1007		1333		1116		1236		424		660		1030		982		438		611
1173	507.3		1162.99		525.588		1266.68		1241		925		1031		1477		1093		1282		322		608		1171		1057		498		659
1174	540.553		1348.91		483.137		1259.03		1405		786		1139		1509		788		1215		370		616		1362		1046		586		521
1175	722.284		692.255		501.33		1409.13		1493		739		1096		1376		757		1364		392		623		973		1096		533		284
1176	695.991		690.278		533.674		1381.56		1542		769		1027		1428		745		1449		479		575		1194		1093		504		397
1177	900.148		686.322		505.373		1301.91		1166		729		1052		1505		813		1346		432		540		1243		1041		431		642
1178	720.737		666.543		479.094		1295.79		1149		793		1244		1483		862		1025		479		516		1091		1087		523		632
1179	706.044		692.255		458.879		1321.82		1093		905		1185		1373		919		1114		502		569		977		1087		512		594
1180	610.152		660.609		509.416		1465.8		1150		802		1093		1528		1081		1199		440		488		901		1185		444		582
1181	516.58		623.03		456.858		1200.82		1100		771		1071		1497		787		1031		886		538		1041		1057		612		599
1182	578.446		636.875		406.32		866.921		1306		1107		1126		1514		798		1321		809		508		1041		1130		629		631
1183	607.058		676.432		406.32		1102.8		1335		1148		1162		1515		1064		1147		483		516		850		1331		606		575
1184	553.699		684.344		426.535		1124.24		1235		1201		628		1550		668		1111		432		506		1069		1127		544		555
1185	597.005		1020.58		347.697		1131.9		1254		633		680		1316		1009		1364		396		473		1233		881		622		566
1186	654.231		935.534		386.105		1029.28		1490		658		940		1460		848		1511		424		487		1178		1013		512		608
1187	590.819		1018.6		505.373		1020.09		1703		808		723		1533		702		1461		486		532		1259		1052		437		648
1188	586.952		854.441		367.912		1142.62		1452		709		761		1493		846		1508		566		484		1363		1098		366		617
1189	559.886		935.534		331.525		1085.95		1366		681		721		1382		933		1609		486		478		1292		1220		399		560
1190	641.085		719.946		355.783		1043.06		1307		821		783		1358		670		1344		461		518		1251		1135		443		558
1191	639.538		737.746		535.696		1122.71		1513		751		938		1402		660		1377		417		447		1209		1071		459		566
1192	663.511		854.441		460.901		1023.15		1223		695		876		1490		869		1512		467		436		1309		1077		463		553
1193	658.871		652.698		452.815		1023.15		1388		638		930		1467		699		1621		465		450		887		1342		470		558
1194	773.323		650.72		462.922		1078.29		1594		700		1036		1410		761		1320		466		526		947		1318		412		597
1195	1017.69		745.658		483.137		1245.24		1385		669		885		1239		970		1265		527		539		752		1423		420		560
1196	873.855		870.264		454.836		1269.75		1284		606		1111		1364		860		899		496		586		850		1428		460		541
1197	873.082		822.795		479.094		1138.02		1410		720		1081		992		1133		870		470		556		1468		1340		372		578
1198	966.654		933.556		446.75		1248.3		1675		718		1160		1378		667		939		545		545		1356		1276		463		577
1199	2659.46		973.113		412.385		1327.95		1596		773		1204		1141		705		860		478		460		1263		863		407		537
1200	1211.8		941.467		347.697		1291.19		1663		591		1369		1340		1171		798		495		430		1016		1299		613		552
1201	1524.22		1281.66		355.783		1144.15		1752		667		882		1302		1252		1039		521		442		1044		1257		463		510
1202	5012.68		1244.08		442.707		1151.81		1639		724		989		1385		1151		1266		601		506		1069		995		441		522
1203	1695.9		1329.13		378.019		1127.3		1709		871		757		1465		1154		1323		460		493		1310		1201		412		558
1204	756.31		1329.13		471.008		1197.76		1794		944		840		1460		1141		1432		461		569		985		1152		335		560
1205	519.673		1368.69		677.2		1161		1713		891		1032		1383		1147		1169		414		686		1011		1106		416		470
1206	501.887		1279.68		1871.9		1148.75		1883		650		1003		1483		1018		1171		467		559		865		1260		325		559
1207	610.925		1329.13		1307.91		1145.68		1931		707		839		1497		1283		1215		404		568		1041		1337		290		601
1208	674.338		1309.35		812.64		1277.41		1740		611		942		1531		1097		1223		486		646		1104		1387		172		522
1209	569.939		1453.74		458.879		1346.33		1670		818		967		1334		1060		1177		472		1282		1127		1298		213		539
1210	782.603		1285.62		357.804		1213.08		1652		687		1011		1349		1051		1204		450		1472		1131		1375		325		475
1211	655.778		1236.17		363.869		1228.39		1506		808		1056		1420		920		1222		456		1104		1127		1349		397		439
1212	736.977		1182.77		396.213		1125.77		1395		782		1010		1482		1158		1154		481		1362		1095		1485		358		466
1213	644.178		1174.86		375.998		1122.71		1486		799		876		1500		1218		1130		483		1069		1152		1340		383		524
1214	623.298		1188.7		416.428		1205.42		1425		724		833		1459		988		1245		479		927		1312		1362		342		529
1215	772.55		1279.68		442.707		1274.34		1192		814		834		1473		1173		1192		487		959		1151		1156		413		556
1216	755.536		1226.28		416.428		1128.83		1156		868		1216		1502		1365		1269		425		666		1103		935		406		490
1217	733.11		1042.34		689.329		1161		1673		867		1076		1402		1339		1207		490		389		1123		1103		363		504
1218	708.364		984.981		948.081		1170.19		1623		839		976		1421		1329		1321		474		393		1180		1148		364		468
1219	660.418		973.113		871.264		1134.96		1257		825		999		1394		1409		1407		567		470		1223		1068		386		453
1220	685.164		994.87		2298.44		1104.33		1213		795		900		1404		1512		1391		515		437		1100		1117		404		503
1221	689.804		1026.52		1093.63		1141.09		1143		719		862		1172		1467		1490		521		552		1089		1139		399		522
1222	738.523		1105.63		980.424		1271.28		1176		807		803		1081		1070		1582		471		561		1135		750		441		462
1223	751.67		1064.1		669.114		1415.26		1098		934		927		1104		1215		1375		514		469		1193		744		414		491
1224	751.67		988.936		561.975		1395.34		1055		821		980		1044		1441		1268		468		514		1271		1084		451		494
1225	788.016		1052.23		390.148		1505.62		1144		920		1118		1110		1508		1130		466		694		1212		1061		479		506
1226	986.76		1273.75		428.557		1527.07		1120		596		976		1084		1448		1309		496		701		1124		1175		464		514
1227	2568.21		1289.57		406.32		1534.73		1250		623		782		920		1457		1324		503		787		1246		1196		356		495
1228	1449.21		1295.51		452.815		1700.14		1190		822		812		798		1476		1316		479		477		1075		917		242		408
1229	1061		1358.8		440.686		1350.93		1249		767		835		956		1515		1356		470		901		1113		713		393		449
1230	957.374		1530.87		444.729		1399.94		1263		923		627		1080		1478		1409		484		723		1111		819		335		482
1231	1888.45		1574.39		442.707		1497.97		1012		1162		748		980		1463		1440		584		1087		1313		953		375		466
1232	2053.17		1586.25		460.901		1600.59		967		1356		934		983		1410		1320		522		598		1380		983		358		551
1233	1340.94		1376.6		497.287		1651.13		1146		1312		842		1088		1522		1349		485		1465		1374		933		377		430
1234	1228.81		1594.17		509.416		1608.25		1031		872		843		1316		1490		1385		549		1385		1365		1039		392		373
1235	1286.04		1430		412.385		1580.68		1042		1048		1080		1396		1352		1412		601		459		1456		933		394		550
1236	1413.63		1475.49		392.17		1406.07		1204		1271		1135		1362		1159		1360		574		460		1108		823		402		599
1237	1570.62		1435.94		521.545		1259.03		899		824		1097		1427		1071		1360		716		482		1028		812		367		566
1238	1537.37		1420.11		375.998		1187.04		1048		836		1117		1429		938		1370		552		410		967		869		378		557
1239	1620.88		1473.52		422.492		1249.84		1049		752		947		1506		1117		1369		615		527		1143		1129		366		506
1240	1484.78		1526.92		448.772		1315.7		1257		772		1023		1563		1233		1324		652		579		1104		1247		318		545
1241	1236.54		1687.13		475.051		1142.62		1242		799		1029		1530		1177		1359		586		468		1071		1342		305		510
1242	1485.55		1629.77		382.062		1245.24		1427		795		1059		1554		1339		1532		495		467		1029		1378		333		515
1243	1361.82		1572.41		402.277		1257.49		1187		659		1143		1579		1459		1546		422		434		1101		1319		239		444
1244	1079.56		1538.78		462.922		1183.97		937		810		1236		1547		1535		1523		569		472		1354		1354		257		372
1245	5373.82		1623.83		535.696		1196.23		959		766		1330		1491		1472		1437		511		406		1410		1366		270		350
1246	4713.4		1522.96		545.803		1363.18		890		677		1306		1478		1487		1499		562		453		1121		1398		271		310
1247	8590.84		1617.9		559.954		1303.44		1148		638		1171		1338		1473		1437		517		460		1193		1134		251		421
1248	2759.99		1534.83		590.276		1413.72		1001		796		1261		1441		1549		1418		507		490		1106		983		373		392
1249	989.853		1507.14		509.416		1361.65		1171		880		1239		1482		1418		1390		576		607		1193		1013		376		393
1250	955.827		1534.83		543.782		1507.16		1083		836		1285		1588		1462		1439		629		595		937		1114		367		507
1251	976.707		1528.9		535.696		1634.28		1120		1060		1233		1575		1368		1156		545		709		1353		1055		407		454
1252	988.307		1560.54		547.825		1421.38		1440		1128		1224		1163		1357		935		534		642		948		1252		399		521
1253	1374.97		1400.33		533.674		1513.28		1534		1581		1178		1288		1413		1085		526		596		960		1253		526		513
1254	2398.85		1457.69		471.008		1522.47		1446		1563		945		1070		1419		1242		572		616		868		1344		311		369
1255	4141.92		1473.52		378.019		1793.58		1298		810		809		1253		1356		926		595		609		670		1100		316		383
1256	7212.78		1323.2		402.277		1576.08		1228		905		921		1268		1293		1337		691		579		1084		930		438		370
1257	6486.63		1360.78		458.879		1658.79		1164		1085		808		1557		1458		1198		550		673		990		1016		447		409
1258	8870.01		1457.69		519.524		1801.23		1261		1120		751		1400		1051		1465		617		586		1080		1078		508		330
1259	8703.75		1433.96		454.836		2038.64		1582		812		728		1621		1146		1432		600		562		981		1042		531		341
1260	7254.54		1451.76		464.944		1764.47		1485		756		870		1658		1268		1371		544		632		979		1156		399		361
1261	9196.36		1463.63		414.406		1896.2		1795		779		771		1578		1157		1001		478		598		1025		1067		375		341
1262	9458.51		1430		426.535		1830.34		1530		733		616		1581		1297		1189		472		581		1210		957		366		355
1263	2739.88		1501.21		396.213		1772.13		1058		590		990		1579		1448		1488		427		495		1115		1074		418		304
1264	3005.13		1471.54		382.062		2119.82		1047		679		1017		1608		1384		1550		443		538		1216		1133		393		367
1265	10079.5		1455.71		410.363		1830.34		959		708		1052		1513		1238		1334		458		498		1000		965		407		341
1266	9501.04		1418.13		422.492		1909.98		1150		775		1185		1567		1172		1336		570		500		994		928		364		378
1267	14031.2		1534.83		414.406		1781.32		1176		584		1379		1573		1189		1240		454		473		1333		905		309		378
1268	12822.5		1329.13		432.6		1792.04		1321		681		1190		1582		1282		1199		428		453		1393		999		265		326
1269	16233.6		1447.8		373.976		1939.08		1657		1089		1083		1648		1123		1041		446		522		1097		898		295		442
1270	11620.7		884.109		456.858		1859.44		1777		973		1066		1617		1064		1069		478		488		1110		867		373		404
1271	11222.5		735.769		426.535		1885.48		1366		1059		1361		1644		1168		1408		732		520		762		954		338		425
1272	14329.7		684.344		428.557		4011.42		1098		937		1314		1961		1175		1244		503		546		676		1142		355		499
1273	10717.5		1123.43		430.578		3795.46		1145		833		1318		1643		1241		1348		634		551		543		1220		365		500
1274	7791.23		1485.38		495.266		5226.03		989		749		1416		1409		1236		1485		896		549		756		837		345		445
1275	4074.64		1528.9		509.416		2113.69		1096		826		1495		1393		1259		1511		803		468		868		1090		340		490
1276	1558.25		1402.31		464.944		1013.96		1236		903		1473		1300		1353		1537		800		501		1006		958		385		535
1277	2874.44		1214.41		456.858		1147.21		1207		697		1177		1070		1196		1351		786		499		1081		995		483		485
1278	855.295		1321.22		473.03		1159.47		1449		896		1418		1182		1132		1320		713		468		1032		935		410		513
1279	682.071		1410.22		432.6		1144.15		1452		978		1180		1180		1244		1415		601		444		919		860		436		474
1280	774.096		941.467		402.277		1133.43		1351		1110		977		1137		1295		1446		521		483		930		981		412		498
1281	695.217		1054.21		503.352		1373.9		988		1069		1541		1149		1129		1147		530		493		903		1070		422		553
1282	617.885		905.866		590.276		1525.54		1134		655		1059		1133		1227		1167		1566		573		990		1089		375		489
1283	583.085		890.043		580.169		1649.6		1371		901		978		1194		1190		881		1004		517		1124		1116		388		524
1284	686.711		1133.32		505.373		1934.49		1252		1318		1059		1158		1170		877		904		468		948		1133		405		502
1285	559.112		1147.17		438.664		1716.99		1186		803		755		1066		1263		1173		1824		557		979		1211		427		575
1286	663.511		1307.37		382.062		1629.69		1211		745		836		1147		1513		918		967		490		986		1097		421		590
1287	714.55		1127.39		446.75		1767.54		1125		1071		876		983		1276		906		1266		533		980		1191		401		523
1288	694.444		1166.94		412.385		1583.74		1160		752		1009		1117		1186		1157		1187		571		905		1103		356		533
1289	748.577		1151.12		499.309		1643.47		1163		960		663		1013		1149		1077		505		478		920		1143		326		590
1290	625.618		1250.02		471.008		1406.07		1126		858		656		1153		1242		1222		379		497		909		1073		344		543
1291	632.578		1208.48		493.244		1275.87		1420		1117		797		1398		1479		1115		372		474		846		1029		319		503
1292	725.377		1250.02		402.277		1197.76		1655		1078		810		1448		1545		1311		468		453		893		912		371		490
1293	696.764		1499.23		400.256		1092.08		1584		928		783		1429		1505		1280		482		485		867		883		346		589
1294	706.044		1536.81		485.158		1216.14		1871		801		1025		1265		1446		1304		578		414		865		954		297		614
1295	713.777		913.777		483.137		1069.1		1653		836		903		1061		1505		1104		505		326		930		964		379		581
1296	619.432		1081.9		487.18		932.782		1232		810		1289		1124		1473		1240		554		343		942		1024		271		585
1297	700.631		1267.82		493.244		1098.2		1055		835		1202		1034		1513		1325		617		352		937		1274		285		563
1298	743.163		884.109		432.6		1013.96		1034		779		813		1057		1466		921		607		423		1024		1185		351		545
1299	841.375		743.68		493.244		1001.71		1579		884		841		1066		1498		1323		7827		472		1022		1320		306		579
1300	685.164		781.26		507.395		1332.55		1191		1037		658		1227		1537		1300		7542		483		1021		1434		270		531
1301	798.069		686.322		495.266		1156.4		1281		906		636		1572		1558		1327		4537		491		954		1326		368		507
1302	709.137		826.751		452.815		1182.44		1040		1008		845		1561		1527		1144		1772		967		1044		1029		227		512
1303	651.138		893.998		511.438		1269.75		1025		1007		869		1474		1449		964		1350		723		1049		1216		396		514
1304	744.71		797.083		353.761		1104.33		1264		1012		804		1069		1478		960		726		413		1014		1311		308		490
1305	792.656		838.618		412.385		1225.33		1240		938		780		981		1567		868		716		527		1052		1359		357		516
1306	785.696		953.335		406.32		1283.53		1202		1001		787		1017		1520		919		718		531		1104		1363		357		551
1307	723.83		1107.61		412.385		1277.41		1142		1025		907		796		1651		861		713		515		1141		1247		389		566
1308	730.017		1261.88		547.825		1386.15		1030		993		726		891		1572		889		631		474		1055		1270		348		510
1309	764.043		1248.04		533.674		1096.67		1121		856		822		969		1665		1005		707		741		1059		1100		463		572
1310	710.684		1248.04		479.094		1240.65		874		959		917		985		1584		1100		784		610		822		995		424		547
1311	778.736		1172.88		428.557		1360.12		864		1022		943		849		1505		1038		586		831		890		1158		408		508
1312	778.736		1141.23		462.922		1395.34		866		1027		1027		728		1599		868		492		443		919		1100		340		485
1313	856.068		1139.25		475.051		1441.29		961		862		650		1113		1598		1069		490		449		854		870		365		444
1314	934.947		1157.06		479.094		1438.23		1080		820		653		1205		1604		993		501		436		874		1069		409		545
1315	678.977		1117.5		515.481		1387.69		733		788		748		1325		1597		1194		626		380		799		1056		374		464
1316	763.27		1032.45		481.115		1399.94		1590		941		652		1181		1596		901		580		417		860		1000		469		583
1317	708.364		1192.66		458.879		1487.24		1020		935		750		1364		1741		1129		558		711		729		889		534		603
1318	811.989		1064.1		527.61		1416.79		1350		992		936		1467		1762		1155		553		490		834		1088		476		582
1319	750.123		1109.59		505.373		1473.46		1393		948		796		1531		1584		1103		544		444		778		1181		529		581
1320	736.203		1091.79		475.051		1407.6		1128		837		799		1498		1584		1107		573		409		735		1149		466		623
1321	784.923		1135.3		557.932		1249.84		1151		762		844		1336		1503		1145		567		439		835		1128		452		672
1322	828.229		1170.9		402.277		1401.47		1183		761		739		1385		1448		1292		467		485		830		1217		357		654
1323	878.495		1204.52		380.041		1340.2		814		806		732		1397		1559		1318		481		617		781		1319		432		539
1324	781.056		1265.84		454.836		1452.02		1076		854		903		1094		1570		1242		538		564		815		1296		460		607
1325	682.844		1240.13		388.127		1380.03		992		812		895		1061		1491		1260		530		444		913		840		540		712
1326	681.297		1141.23		418.449		1516.35		1086		675		850		1128		1473		1257		550		636		1010		971		464		585
1327	693.671		1030.47		378.019		1531.66		984		771		922		1247		1460		1258		607		899		779		1206		487		693
1328	685.164		1107.61		412.385		1436.7		1112		772		751		1033		1368		1153		691		606		916		1139		619		587
1329	709.137		1034.43		438.664		1251.37		1012		811		860		965		1239		1302		624		946		1120		1193		585		561
1330	758.63		981.025		511.438		1376.96		941		760		664		1197		1296		1216		565		1549		961		1111		603		480
1331	810.442		801.038		493.244		1347.86		1135		796		811		1242		1221		1314		563		1287		993		1180		569		562
1332	818.176		731.813		477.073		1479.59		1071		749		857		1174		1467		1209		468		1049		950		1285		638		554
1333	791.109		702.145		454.836		1468.86		1122		772		780		1387		1551		1157		473		1036		961		1277		634		588
1334	776.416		719.946		477.073		1491.84		1254		734		789		1321		1505		1125		374		900		810		1256		531		540
1335	788.789		690.278		460.901		1274.34		1162		802		891		1344		1355		1128		343		778		981		1286		519		604
1336	835.189		793.127		442.707		1376.96		1276		786		1024		1214		1333		1182		464		541		1164		1226		354		619
1337	822.816		961.246		468.987		1395.34		1571		681		1162		1334		1561		1118		447		552		934		1316		441		580
1338	848.335		971.135		468.987		1407.6		1350		705		1080		1170		1506		1124		529		561		791		1223		258		568
1339	887.775		1048.27		434.621		1389.22		1249		777		1065		1609		1018		1158		503		753		773		959		412		577
1340	906.334		1255.95		414.406		1436.7		944		947		1237		1484		743		1139		499		652		1032		945		430		584
1341	920.254		1200.57		475.051		1458.14		1234		891		1235		1704		1017		1219		552		739		1017		731		418		595
1342	979.8		1115.52		559.954		997.112		1326		897		762		1559		1043		1299		419		407		1125		757		452		540
1343	1009.19		1117.5		572.083		963.415		1415		953		631		1706		1142		1024		389		446		1103		934		375		478
1344	948.867		1083.87		497.287		1108.92		1176		1011		679		1589		1149		1158		416		427		1134		1150		365		472
1345	815.082		1153.1		588.255		1049.19		1277		1001		1108		1321		1508		1074		501		464		924		910		450		447
1346	864.575		808.95		513.459		1121.18		1405		1060		930		1361		1191		1114		522		456		1045		761		451		438
1347	812.762		844.552		398.234		1081.35		1037		1070		945		1252		1107		1084		681		525		1169		882		492		514
1348	748.577		953.335		456.858		1171.72		1114		773		997		1205		1130		996		669		522		987		1014		499		492
1349	681.297		1054.21		440.686		1246.77		1221		783		882		1033		1128		1266		574		535		1031		1014		565		352
1350	675.111		1161.01		452.815		1017.02		1184		796		796		999		1171		1144		512		322		935		1032		529		629
1351	705.27		876.198		598.362		957.289		1120		817		1090		920		1265		1234		480		401		1009		1078		442		537
1352	748.577		785.215		529.631		888.364		1185		962		1107		1098		1267		1192		490		541		1091		1081		538		523
1353	712.23		941.467		515.481		905.212		1298		803		1059		1123		1223		1056		493		373		1059		1279		435		605
1354	820.496		1018.6		460.901		1021.62		1171		1041		1263		1211		1149		1150		509		386		1134		1047		408		633
1355	873.855		1103.65		396.213		1009.37		1202		989		1087		1159		1112		1202		524		551		1267		903		330		682
1356	887.775		1085.85		400.256		1096.67		1159		1036		800		1192		1302		1163		499		678		1060		678		376		645
1357	853.748		1127.39		375.998		1024.68		1196		883		814		646		1223		1195		516		462		1253		1037		424		658
1358	801.936		1153.1		402.277		1156.4		1193		753		754		951		1297		1078		588		664		1275		1107		473		654
1359	832.869		1073.98		367.912		1220.73		1227		822		850		1044		1144		1088		547		718		1239		1199		463		666
1360	869.215		925.644		386.105		1534.73		1277		781		996		1161		1094		1075		576		898		962		1186		418		711
1361	898.601		979.047		428.557		1390.75		1354		758		1177		957		1170		1112		567		973		1099		1096		395		718
1362	902.468		967.18		410.363		1151.81		1307		708		1146		1157		1496		1147		601		1183		1198		877		363		544
1363	917.161		1054.21		440.686		1119.64		1406		707		1288		1180		1213		1080		664		1175		1085		968		363		474
1364	927.987		1010.69		371.955		925.124		1531		860		1192		1169		942		1045		606		1260		1214		1208		392		521
1365	1009.96		1038.38		483.137		1165.59		1485		884		824		1371		1126		1076		662		1070		1220		910		384		635
1366	904.788		1079.92		503.352		1004.77		1484		890		1064		1214		1037		1050		685		594		1364		1069		374		512
1367	926.441		1123.43		446.75		997.112		1448		917		1147		1199		983		1024		510		480		1453		1042		426		536
1368	944.227		1155.08		412.385		1038.47		1411		951		1123		1093		1034		995		677		543		1356		835		372		506
1369	948.867		1103.65		475.051		1047.66		1602		923		927		1086		1021		964		693		612		1395		782		353		485
1370	874.628		1081.9		501.33		1115.05		1452		997		942		962		1122		991		667		638		1427		949		203		541
1371	884.681		1077.94		501.33		1268.22		1552		1118		848		1220		1070		977		596		601		967		753		281		533
1372	824.362		1190.68		394.191		987.922		1752		986		933		851		886		1000		674		807		1093		904		310		638
1373	852.975		1162.99		458.879		984.859		1682		1014		749		1256		898		1016		709		677		1019		943		257		687
1374	941.134		1083.87		578.147		977.2		1759		971		864		1089		882		902		595		502		1095		911		289		594
1375	897.055		878.175		505.373		891.427		1894		1075		781		1206		895		1018		625		511		1048		664		372		597
1376	920.254		876.198		475.051		992.517		2505		981		905		1067		899		1100		528		423		1042		758		377		631
1377	888.548		969.158		468.987		1122.71		2015		927		1007		1301		942		1085		516		460		1065		584		279		599
1378	908.654		1014.65		531.653		928.187		2122		1062		1138		1070		1513		1023		479		444		1024		630		291		646
1379	943.454		753.569		479.094		1191.63		1861		1004		1163		1237		1342		959		400		413		1050		661		374		663
1380	881.588		905.866		400.256		1203.89		1534		1165		1379		1200		1249		1435		641		503		1093		395		397		630
1381	909.428		951.357		454.836		1274.34		1697		986		1365		1189		1251		960		493		417		1060		653		496		597
1382	752.443		990.914		483.137		1243.71		1446		961		1295		1263		1302		1308		480		416		1064		772		372		581
1383	745.483		1002.78		424.514		1213.08		1407		981		1237		1357		1157		1140		431		473		1100		554		414		475
1384	779.509		1093.76		458.879		1376.96		1511		998		1166		1305		1371		1226		479		422		807		858		386		537
1385	610.152		1062.12		491.223		1352.46		1478		1000		1226		1298		1248		1202		494		421		896		1005		406		513
1386	610.925		965.202		489.201		1301.91		1437		979		1074		1333		1422		1213		418		413		988		869		409		541
1387	722.284		1172.88		462.922		1116.58		1532		829		1095		1412		1511		1226		417		529		1012		831		433		485
1388	740.843		1212.44		464.944		1170.19		1644		838		1125		1333		1478		1175		415		531		972		737		473		417
1389	773.323		1212.44		475.051		1110.46		1535		787		1077		1375		1091		882		406		599		985		788		451		519
1390	755.536		1115.52		481.115		922.061		1609		777		904		1419		915		1171		422		622		1000		813		508		406
1391	814.309		1200.57		446.75		1052.25		1587		842		1061		1434		892		1011		493		733		1006		826		509		358
1392	821.269		1265.84		477.073		1081.35		1441		928		1222		1433		1028		982		577		402		1008		868		513		430
1393	893.961		1198.59		408.342		1145.68		1395		897		934		1463		857		1109		522		692		1132		749		510		467
1394	817.402		1044.32		438.664		1159.47		1311		941		912		1282		826		1048		424		633		1086		767		481		448
1395	805.029		1137.28		452.815		1369.31		1266		942		850		1277		1112		932		568		536		1031		778		487		437
1396	866.895		984.981		394.191		1462.74		1325		904		857		1237		959		1064		506		523		1011		881		455		453
1397	880.041		927.622		420.471		1569.95		1247		980		979		1088		994		1026		573		759		1116		861		434		428
1398	747.03		917.733		507.395		1452.02		1337		1050		1226		940		962		1166		565		847		1111		761		403		555
1399	843.695		816.861		410.363		1240.65		1415		1032		1277		925		795		1168		573		751		1311		671		462		380
1400	850.655		886.087		491.223		1159.47		1446		1040		1182		1108		958		1065		664		751		1241		787		519		368
1401	849.109		830.706		458.879		1214.61		1602		948		1058		1189		1050		1256		592		573		1079		857		424		454
1402	763.27		769.392		444.729		1182.44		1363		1044		1135		1304		1166		1217		583		595		1048		962		517		593
1403	820.496		897.954		458.879		1085.95		1259		955		1238		1318		1077		1128		483		676		1051		797		489		546
1404	904.014		953.335		462.922		1242.18		1157		866		1187		1416		767		1228		448		641		1001		928		408		524
1405	858.388		1026.52		410.363		1237.58		1328		920		1069		1520		1148		1001		491		581		1048		943		341		689
1406	849.109		1060.14		460.901		1196.23		1267		1005		1229		1282		1310		1097		693		527		1242		746		422		539
1407	753.216		1060.14		468.987		1415.26		1229		777		1021		1252		1671		1235		918		545		1206		887		422		569
1408	866.122		1157.06		549.846		1375.43		1267		804		1167		1363		1267		1296		754		558		1031		859		481		591
1409	772.55		1159.03		468.987		1324.89		1369		783		1150		1583		1119		1428		683		454		1050		746		350		454
1410	744.71		984.981		489.201		1370.84		1044		725		1131		1220		943		1415		535		552		1030		811		430		607
1411	778.736		868.286		452.815		1369.31		1028		771		1477		1202		742		1201		466		520		1128		797		488		587
1412	783.376		919.711		483.137		1331.01		1191		849		1510		1306		1033		953		458		454		1083		679		505		549
1413	794.976		1026.52		473.03		1283.53		1051		852		1269		1609		973		955		465		484		1075		798		530		578
1414	775.643		895.976		471.008		1433.64		1543		751		1293		1427		1029		901		459		414		1218		798		526		503
1415	725.377		903.888		487.18		1225.33		1339		876		1280		1338		1051		1162		446		458		1092		723		519		417
1416	682.071		1022.56		428.557		1269.75		1429		773		1224		1323		913		970		491		498		1113		801		647		416
1417	700.631		984.981		505.373		1312.63		1033		1007		931		1345		968		1205		463		527		1121		880		451		479
1418	730.017		1042.34		493.244		1418.32		856		959		734		1577		986		1287		524		428		1051		932		565		547
1419	801.936		838.618		576.126		1286.6		1009		893		764		1592		746		1390		475		398		1014		852		504		572
1420	778.736		850.485		531.653		1249.84		1195		910		894		1571		1014		1405		530		360		1168		1031		379		623
1421	830.549		897.954		561.975		1232.99		1229		1031		1076		1702		812		1428		560		342		1066		942		501		622
1422	730.017		990.914		517.502		1295.79		1470		972		1037		1677		800		1391		487		387		925		903		432		622
1423	829.002		975.091		436.643		1285.06		838		986		1430		1700		1086		1302		515		359		896		589		502		514
1424	778.736		903.888		412.385		1180.91		849		983		1440		1655		1065		1054		472		427		813		712		556		573
1425	784.149		907.843		487.18		1134.96		1026		1028		1486		1766		1037		1071		488		383		699		825		556		595
1426	791.109		907.843		430.578		1337.14		1041		1093		1197		1678		830		1010		477		383		825		783		549		615
1427	792.656		1073.98		444.729		1393.81		1045		1156		1290		1632		1006		1315		499		392		1031		741		559		579
1428	767.136		984.981		436.643		1539.32		909		1102		1316		1500		861		1087		534		374		953		869		526		565
1429	780.283		957.29		485.158		1591.4		1070		1141		1368		1427		754		1084		588		407		937		855		450		546
1430	781.056		915.755		495.266		1553.11		935		1022		1295		1479		820		1399		495		415		917		939		470		520
1431	767.136		919.711		517.502		1649.6		1151		853		1672		1396		808		1442		472		474		722		688		455		497
1432	759.403		919.711		513.459		1559.23		986		990		1605		1400		875		963		422		514		747		667		446		498
1433	810.442		846.529		460.901		1116.58		935		1185		1601		1322		861		1003		412		394		828		757		609		532
1434	865.348		947.401		517.502		1246.77		941		1284		1588		1344		1180		1053		429		394		1064		949		493		465
1435	779.509		888.065		489.201		1455.08		1243		1119		1748		1184		1379		1029		571		329		1014		923		453		535
1436	719.19		872.242		454.836		1303.44		1239		1361		1545		1224		1560		1166		495		402		1099		886		457		521
1437	731.563		866.308		495.266		1036.94		1360		1371		1363		1228		1336		1320		514		413		1101		825		384		398
1438	772.55		830.706		493.244		1061.44		1357		1094		1273		1202		1470		1368		517		379		972		768		624		426
1439	795.749		874.22		479.094		1113.52		960		1099		1096		1226		1241		1253		467		420		974		654		627		498
1440	819.722		866.308		503.352		1001.71		959		1117		1097		1259		1197		1438		404		454		1023		746		467		472
1441	838.282		945.423		477.073		1136.49		1297		1191		1089		1435		1260		1435		308		546		871		802		524		470
1442	819.722		961.246		452.815		1592.93		1434		1285		1103		1107		1323		1353		355		465		967		803		563		434
1443	803.482		969.158		422.492		1638.88		1356		1322		1273		1176		1333		1571		433		451		862		928		574		582
1444	735.43		905.866		434.621		1525.54		1012		1194		1536		1066		1384		1600		390		596		938		939		593		527
1445	782.603		880.153		539.739		1462.74		1262		1125		1275		1102		1511		1143		351		298		1039		1066		632		562
1446	753.99		925.644		483.137		1493.37		1197		905		1293		1059		1498		1148		454		388		1073		967		659		578
1447	798.069		973.113		590.276		1634.28		912		978		1421		1016		1426		1383		409		348		792		572		661		602
1448	736.203		892.021		495.266		1602.12		1053		839		1605		1147		1551		1528		432		456		628		742		653		595
1449	729.243		1046.29		539.739		1635.82		1089		735		1157		1064		1393		1463		435		792		838		879		735		623
1450	753.99		996.848		430.578		1801.23		864		913		1161		1232		1433		1556		481		645		902		814		636		487
1451	840.602		961.246		367.912		1667.98		1298		972		1327		1268		1201		1488		372		793		917		852		554		429
1452	921.028		1073.98		418.449		1471.93		1166		912		1379		1294		1288		1460		439		761		1080		864		592		378
1453	954.28		1008.71		369.933		1527.07		1217		1001		1354		1317		1279		1508		396		619		894		854		464		542
1454	1224.17		1056.18		456.858		1537.79		1201		1073		1212		1397		1231		1594		420		764		723		775		501		487
1455	1684.3		1162.99		438.664		1386.15		1348		1126		1396		1467		1201		1566		377		572		784		876		477		565
1456	2886.04		1339.02		414.406		1278.94		1001		1223		1364		1347		1217		1574		380		423		922		887		543		616
1457	1146.84		1222.33		428.557		1286.6		815		1352		1153		1388		1086		1549		424		636		756		852		517		636
1458	873.855		1176.83		329.503		1254.43		1251		1310		1032		1300		1101		1601		427		529		763		915		663		641
1459	783.376		1093.76		343.654		1326.42		1278		1361		956		1332		1251		1569		474		411		864		924		579		560
1460	835.189		1342.98		367.912		1306.51		1243		783		982		1289		1394		1624		479		435		817		1167		669		643
1461	791.109		1121.45		442.707		1291.19		1104		749		1227		1577		1246		1461		363		470		839		1234		663		580
1462	796.523		1109.59		349.718		1301.91		789		951		906		1618		838		1464		419		572		886		1035		666		597
1463	846.789		1030.47		380.041		1213.08		817		730		1146		1487		1034		1430		417		644		993		1078		613		534
1464	870.762		1075.96		388.127		1320.29		1064		1033		1152		1492		846		1475		441		536		705		1270		579		643
1465	850.655		963.224		410.363		1398.41		927		1229		1239		1440		1184		1436		460		450		842		948		628		752
1466	789.563		967.18		507.395		1268.22		910		1117		850		1469		1283		1462		494		419		909		1026		574		787
1467	909.428		988.936		446.75		1239.11		837		1134		942		1628		961		1535		409		530		1227		1096		543		755
1468	827.455		967.18		561.975		1304.98		1292		829		1005		1302		917		1462		479		482		906		1125		511		793
1469	838.282		1010.69		489.201		1272.81		1663		1030		1078		1634		1042		1473		456		715		948		1148		509		748
1470	856.842		957.29		426.535		1304.98		1208		697		1472		1331		990		1452		374		1080		1025		1095		549		712
1471	815.856		1066.07		477.073		1372.37		1608		776		1811		1492		1006		1501		460		643		1028		1212		585		663
1472	778.736		1299.46		509.416		1341.74		1289		756		1652		1430		1093		1500		471		821		1076		1131		570		561
1473	806.576		826.751		525.588		1370.84		1247		835		1536		1315		1084		1475		431		797		969		1335		492		573
1474	825.909		777.304		485.158		1413.72		1174		811		1425		1408		1083		1428		479		554		994		1681		609		589
1475	862.255		789.171		479.094		1429.04		1348		862		1217		1253		1190		1414		444		482		945		1790		567		570
1476	885.455		919.711		590.276		1306.51		1595		537		1140		1429		923		1378		477		481		942		1745		548		585
1477	873.855		767.415		568.04		1346.33		1091		597		1113		1402		1063		1553		435		489		944		1602		657		621
1478	774.096		721.923		553.889		1380.03		965		706		1333		1384		1180		1403		442		440		987		1753		622		546
1479	758.63		803.016		473.03		1403		973		800		1311		1492		1587		910		513		534		1096		1744		612		588
1480	620.978		700.167		523.567		1632.75		947		708		807		1612		1537		1107		488		474		974		1629		657		577
1481	695.217		646.764		505.373		1634.28		1052		694		1087		1754		1259		1108		470		485		1005		1661		628		661
1482	736.203		723.901		559.954		1729.25		1094		815		1343		1724		1532		1241		587		428		1178		1651		609		713
1483	656.551		640.831		525.588		1828.8		1118		854		1320		1619		1510		1434		497		446		1302		1699		493		716
1484	709.137		682.366		549.846		1785.92		689		954		1336		1464		1581		1380		520		430		1338		1787		482		777
1485	757.083		731.813		576.126		2015.67		836		960		1438		1546		1654		1284		546		435		1165		1505		527		784
1486	719.19		708.078		535.696		1959		1053		675		1205		1508		1459		1424		429		424		1303		1366		548		744
1487	677.431		727.857		582.19		1908.45		1123		729		1121		1442		1285		1415		464		442		1324		1192		612		820
1488	646.498		727.857		604.427		2084.59		1002		844		1432		1420		1165		1473		566		454		1431		1299		663		763
1489	675.111		731.813		452.815		1710.87		1280		1091		1452		1308		1133		1386		483		409		1123		1222		683		821
1490	749.35		783.238		570.061		1698.61		1048		1028		1755		1329		1105		1455		438		469		1206		1430		588		842
1491	683.617		706.1		549.846		1720.06		1145		763		2060		1332		1055		1459		458		480		1201		1408		611		736
1492	748.577		842.574		572.083		1620.5		1134		633		1250		1288		990		1460		508		440		1202		1358		636		758
1493	714.55		704.123		586.233		1511.75		1026		900		1208		1224		1026		1476		470		412		1299		1427		558		739
1494	707.59		818.839		646.878		1522.47		1201		626		919		1284		951		1437		495		478		1231		1347		541		687
1495	736.203		674.455		618.577		1566.89		1243		741		982		1265		1052		1453		483		475		1265		1250		530		567
1496	811.216		708.078		430.578		1560.76		1271		595		917		1256		1038		1476		476		447		1173		1225		549		538
1497	727.697		696.211		450.793		1686.36		1187		592		1031		1308		983		1395		478		430		1261		1393		488		602
1498	698.311		834.662		398.234		1551.57		1252		721		1564		1292		1033		1449		495		426		1246		1438		493		741
1499	720.737		775.326		454.836		1634.28		1329		703		1572		1374		1170		1425		469		444		1293		1414		513		598
1500	700.631		808.95		485.158		1819.61		1272		793		1583		1348		1029		1356		486		380		1354		947		517		620

## Sheet: FOOT
A Comparative Analysis of Aerosol Exposure and Prevention Strategies in Bystander, Pre-hospital, and Inpatient Cardiopulmonary Resuscitation Using Simulation Manikins
Tzu-Yao Hung, MD, PhD a,b,c, Chung-Shiung Wen, MD a, Sheng-Han Yu, MD a, Yi-Chung Chen, MD d, Hsin-Ling Chen, MD, MS a, Wei-Lun Chen, MD a,, Chih-Chieh Wu, MD a, Yung-Cheng Su, MD, MPH e,f,*, Chung-Lung, Lin a,*, Shih-Cheng Hu, MD, PhD d,* , Tee Lin, MD, PhD d,* * These authors contributed equally to this work.
Foot	Continuous CPR		Continuous CPR + Sugical Mask		Continuous CPR + N95		Continuous CPR + NRM 15L/min		30:2 FMV		30:2 FMV + Filter		30:2 SGA		30:2 SGA + Surgical Mask		30:2 SGA + Filter (A)		30:2 SGA + Filter + Surgical Mask (A)		30:2 SGA + Filter (B)		30:2 SGA + Filter + Surgical Mask (B)		Continuous CPR + ET		Continuous CPR + ET + Surgical Mask		Continuous CPR + ET + Filter		Continuous CPR + ET + Filter + Surgical Mask
1	304.689		555.782		280.988		222.091		203		154		693		140		186		174		324		159		492		1064		93		109
2	329.436		502.38		252.687		222.091		182		186		607		117		246		181		294		150		585		1070		90		113
3	275.303		532.048		268.859		254.256		197		156		648		125		294		681		280		135		544		1022		82		109
4	305.463		591.384		285.031		261.914		215		142		1073		94		271		631		360		140		740		1329		92		112
5	314.742		532.048		274.923		229.749		246		137		846		112		267		413		289		94		556		1227		89		114
6	276.076		492.49		337.589		223.623		317		128		819		110		289		331		319		104		482		1006		84		99
7	235.863		593.362		287.052		231.281		290		172		883		153		275		1069		493		85		466		1298		107		106
8	225.81		615.118		335.568		223.623		279		132		931		140		326		873		453		73		314		1750		73		126
9	160.078		605.229		295.138		234.344		259		138		746		188		296		994		412		84		427		1783		87		124
10	158.531		593.362		287.052		208.306		258		162		694		165		288		1043		392		107		434		1357		78		153
11	98.212		698.189		291.095		240.471		230		131		609		176		342		1045		378		104		465		1234		83		118
12	81.9722		735.769		285.031		310.927		196		120		458		170		360		848		371		83		491		1114		93		126
13	106.719		553.804		232.472		294.079		200		152		356		159		286		731		338		88		555		1075		98		115
14	117.545		577.539		200.128		333.902		199		168		626		178		381		358		329		110		499		1033		115		138
15	108.265		545.893		226.407		340.029		167		155		525		177		347		531		399		123		624		1113		75		121
16	112.905		563.694		228.429		359.941		175		145		545		174		379		849		425		114		635		1053		84		141
17	133.785		632.919		230.45		516.17		197		136		455		144		356		959		417		122		869		1179		93		158
18	133.785		613.14		244.601		376.789		161		152		520		134		377		865		499		116		904		1317		104		172
19	131.465		781.26		222.364		367.599		242		117		531		155		476		689		438		120		807		1370		81		154
20	139.971		925.644		240.558		329.307		230		116		625		189		527		616		378		68		684		1108		98		193
21	182.504		862.352		327.482		361.472		205		136		717		159		335		553		351		77		689		1326		97		180
22	373.515		761.481		278.966		343.092		258		112		376		190		393		473		353		98		828		1658		81		210
23	124.505		803.016		264.816		381.384		218		136		403		193		539		565		359		125		680		1516		93		142
24	164.718		834.662		317.375		315.522		290		127		562		179		404		652		365		126		765		1495		98		152
25	136.878		804.994		280.988		264.978		302		147		593		218		536		575		379		97		1046		1474		93		148
26	165.491		789.171		311.31		300.206		246		138		554		186		374		473		339		118		1611		1415		116		103
27	302.369		939.489		301.203		281.826		391		113		576		214		304		328		342		92		2367		1615		90		138
28	348.769		1054.21		283.009		310.927		462		134		637		191		356		430		355		67		2109		2295		90		122
29	317.062		876.198		394.191		343.092		526		133		570		184		251		407		341		109		912		2158		76		122
30	245.917		917.733		331.525		338.497		659		143		551		191		388		308		359		104		599		2190		95		131
31	249.01		810.928		317.375		284.889		532		149		472		181		476		203		339		99		790		2443		94		105
32	287.676		721.923		341.632		307.864		684		134		345		178		551		251		326		89		785		2182		100		125
33	333.302		830.706		420.471		361.472		352		151		392		175		599		186		350		105		685		1997		135		173
34	385.115		852.463		299.181		408.954		415		145		406		168		487		139		344		106		919		1904		150		162
35	458.58		988.936		371.955		382.916		353		163		390		199		538		132		355		89		833		2091		120		132
36	531.273		741.702		361.847		310.927		311		155		360		193		617		217		344		95		783		1945		149		179
37	532.046		520.18		343.654		291.016		328		111		328		171		545		179		323		101		1923		1543		112		171
38	564.526		638.853		315.353		356.877		363		128		348		203		683		215		325		96		1957		1621		119		144
39	586.952		494.468		311.31		376.789		422		158		263		181		457		177		313		95		1020		1433		145		169
40	601.645		534.026		280.988		457.967		668		174		228		207		722		160		261		120		1149		1354		130		157
41	531.273		551.826		319.396		407.422		666		131		202		204		818		174		252		122		1304		1295		157		192
42	575.352		498.424		384.084		349.219		378		144		215		229		600		163		186		118		1613		1230		185		217
43	851.428		506.335		436.643		392.105		562		126		238		189		621		200		109		131		1521		1190		153		212
44	938.041		512.269		464.944		281.826		524		159		184		184		484		222		96		120		1785		1170		157		153
45	869.215		532.048		525.588		298.674		599		150		223		207		462		200		86		122		1755		1191		142		198
46	763.27		528.092		454.836		312.459		469		172		238		187		468		149		118		117		978		1160		141		179
47	1152.25		452.933		462.922		260.383		428		207		245		204		372		195		86		87		879		1179		113		195
48	1122.86		401.508		499.309		340.029		442		221		247		183		322		199		110		125		577		1282		122		205
49	991.4		490.512		436.643		327.776		364		184		246		177		359		415		146		129		501		1374		143		211
50	769.456		484.579		386.105		249.661		422		257		261		181		322		425		155		99		464		1368		133		216
51	679.751		520.18		466.965		246.598		369		199		223		206		404		291		169		103		578		1379		141		229
52	571.486		478.645		456.858		246.598		478		206		187		176		542		362		101		128		488		1460		181		272
53	549.059		506.335		349.718		317.054		272		184		205		210		616		262		105		152		400		1071		152		281
54	677.431		522.158		369.933		242.003		372		192		240		197		586		235		124		154		567		1546		135		272
55	759.403		468.756		331.525		235.876		387		205		207		188		510		195		96		149		528		1195		128		282
56	690.577		537.981		289.074		476.347		258		226		222		231		474		217		100		130		436		997		128		258
57	623.298		488.535		313.332		555.993		256		251		215		190		433		210		118		167		310		880		126		206
58	601.645		464.8		305.246		252.724		232		272		218		207		458		214		107		139		306		1012		135		208
59	576.126		456.889		285.031		373.726		202		258		191		203		448		229		126		153		345		855		152		193
60	596.232		421.287		355.783		421.207		222		292		196		219		441		201		90		130		340		971		165		221
61	577.672		466.778		365.89		499.322		197		247		180		187		551		206		117		156		342		746		147		191
62	590.819		445.021		359.826		510.043		204		240		173		229		448		196		116		187		315		681		160		188
63	583.085		401.508		410.363		260.383		225		154		176		188		347		209		116		130		368		888		149		182
64	443.114		397.552		355.783		301.737		282		174		169		202		339		222		116		179		330		1172		146		169
65	576.126		480.623		424.514		416.612		351		165		185		158		353		215		127		147		483		1898		181		186
66	562.979		435.132		359.826		332.371		388		144		169		190		299		228		154		165		718		1489		154		153
67	194.877		407.442		466.965		341.561		922		161		166		203		230		235		158		179		620		789		144		161
68	220.397		482.601		402.277		310.927		579		153		177		228		235		205		139		197		967		670		161		129
69	212.664		371.84		371.955		283.357		318		138		207		226		242		148		178		163		623		569		207		134
70	172.451		419.309		418.449		329.307		231		144		196		224		230		173		248		217		412		662		178		173
71	127.598		403.486		355.783		318.586		217		127		173		223		291		199		227		315		410		485		155		126
72	165.491		373.818		327.482		392.105		245		156		173		226		346		176		228		216		391		453		150		165
73	158.531		407.442		329.503		335.434		245		138		137		254		310		190		238		140		411		567		159		165
74	194.877		407.442		341.632		398.232		263		159		170		231		298		163		276		195		365		878		164		176
75	282.263		474.689		303.224		673.931		176		145		143		236		283		179		216		188		366		1039		129		168
76	288.449		472.712		303.224		623.386		218		160		179		224		267		191		226		146		430		1193		144		142
77	327.116		415.353		208.214		721.413		186		174		157		256		251		155		118		126		394		1278		179		190
78	384.341		435.132		258.751		554.462		240		156		218		223		253		181		119		117		397		1163		155		145
79	320.929		363.929		230.45		548.335		202		137		182		233		358		154		107		144		454		1137		174		213
80	250.557		413.375		327.482		540.677		188		158		189		228		567		186		182		142		347		1035		98		214
81	143.838		393.597		347.697		261.914		238		137		182		244		466		217		170		147		320		1041		117		217
82	214.984		379.752		250.665		320.117		254		138		241		211		418		235		150		161		298		781		96		191
83	154.665		431.176		321.417		283.357		245		186		169		240		562		193		189		128		361		731		114		157
84	108.265		446.999		274.923		333.902		251		163		201		255		635		214		203		206		338		805		138		138
85	122.185		427.22		236.515		367.599		252		125		222		225		474		226		211		835		362		852		119		208
86	158.531		383.707		337.589		405.89		247		173		191		236		476		227		170		997		331		1049		111		185
87	119.865		557.76		192.042		381.384		253		167		230		272		519		171		156		2019		358		972		114		183
88	139.971		717.968		260.773		376.789		248		171		204		290		317		192		151		1917		299		931		114		253
89	114.452		1030.47		333.546		719.881		255		166		232		292		771		190		122		670		321		897		102		238
90	129.145		1168.92		345.675		771.958		253		162		214		271		1171		201		114		388		340		849		89		198
91	142.291		1224.3		278.966		796.464		278		183		244		321		803		203		138		388		355		1122		98		184
92	169.358		1062.12		359.826		974.137		228		202		459		300		1031		179		100		613		382		1143		96		197
93	187.144		846.529		256.73		847.009		265		184		667		290		1031		200		125		1064		405		1200		103		176
94	354.955		917.733		280.988		897.554		241		182		877		260		1060		184		136		689		386		988		87		157
95	368.102		1018.6		291.095		1098.2		237		178		734		306		983		173		111		752		414		1134		104		142
96	275.303		1117.5		254.708		794.933		258		209		743		293		900		211		139		674		493		1140		109		182
97	378.928		820.817		382.062		820.971		269		168		618		250		830		190		134		704		552		1077		90		159
98	393.621		1499.23		543.782		885.301		386		178		512		287		873		201		151		318		596		908		103		162
99	386.661		1358.8		450.793		911.339		255		181		522		303		803		198		188		286		774		865		79		133
100	377.382		2705.73		566.018		721.413		275		159		630		290		897		197		129		304		879		826		65		159
101	353.409		2494.1		578.147		747.451		264		196		976		264		975		260		224		318		831		823		84		230
102	314.742		3208.11		551.868		811.781		308		575		606		289		855		187		279		407		837		979		130		193
103	328.662		2496.08		270.88		559.057		1093		611		504		314		953		197		124		348		939		1107		136		185
104	364.235		2043.14		276.945		747.451		1957		669		1524		331		947		233		126		431		1133		1443		129		166
105	293.863		1967.98		301.203		726.008		2193		556		1057		311		879		209		145		433		1086		1093		125		177
106	317.836		1880.96		291.095		712.223		1602		322		1561		268		741		214		171		401		1005		1120		152		222
107	322.476		1902.71		337.589		650.956		1023		482		1306		317		858		187		138		478		1077		1010		152		326
108	315.516		1960.07		388.127		502.385		431		389		1771		300		875		196		112		457		1105		592		177		213
109	256.743		1799.86		479.094		407.422		363		465		1962		309		829		208		87		455		1060		622		164		230
110	208.797		1433.96		466.965		755.109		327		326		2076		222		981		209		103		428		1117		520		191		282
111	269.89		1147.17		442.707		1090.54		244		269		1856		236		852		197		99		427		1024		827		195		180
112	259.836		1372.64		408.342		1069.1		278		401		2086		354		871		180		111		367		840		597		169		244
113	262.156		1145.19		388.127		853.136		310		358		1569		291		844		207		139		353		615		580		149		284
114	265.25		1418.13		418.449		830.161		347		358		1890		546		903		239		129		329		564		565		166		249
115	247.463		1515.05		424.514		670.868		350		247		2173		606		971		212		114		297		546		553		180		357
116	259.063		1835.47		339.611		707.628		318		482		1906		605		893		193		163		264		554		1021		176		204
117	266.023		1465.6		442.707		543.74		306		454		1745		658		1334		217		95		205		514		1020		153		211
118	271.436		1133.32		392.17		502.385		352		369		1276		710		1052		219		123		226		546		1087		177		283
119	285.356		1159.03		388.127		369.131		387		361		1422		586		1054		217		99		178		600		1139		128		220
120	283.036		666.543		456.858		415.08		750		318		1531		879		840		235		110		152		574		1401		187		191
121	256.743		702.145		511.438		436.524		842		370		1713		781		789		241		103		191		590		1578		172		149
122	230.45		383.707		432.6		434.992		1168		329		1805		728		783		205		123		191		584		1627		189		145
123	280.716		992.892		479.094		490.132		800		358		1580		645		685		196		114		218		638		1651		148		171
124	288.449		702.145		402.277		434.992		970		651		1686		698		721		209		138		227		642		2022		106		173
125	280.716		530.07		357.804		529.955		1100		740		1787		740		634		213		192		235		609		1704		85		147
126	257.517		411.397		491.223		739.793		773		781		2182		736		662		220		172		199		611		1469		84		149
127	286.129		326.349		456.858		960.352		1166		868		1471		928		623		231		234		223		595		1530		90		155
128	313.969		268.991		471.008		943.504		928		739		1672		790		609		232		178		211		562		1447		96		144
129	307.783		357.995		454.836		894.491		539		863		1279		844		558		243		196		206		567		2006		81		161
130	289.996		310.526		450.793		903.681		774		721		1620		572		661		249		254		223		618		2093		110		152
131	402.128		344.15		475.051		886.832		1681		736		2125		822		690		277		175		220		629		1903		93		146
132	501.887		433.154		432.6		814.844		1644		902		2645		832		685		244		168		196		548		1760		109		167
133	518.9		512.269		497.287		755.109		1787		827		1714		644		588		275		146		228		568		1874		88		159
134	522.766		617.096		274.923		695.375		1885		701		1909		877		629		233		250		204		637		1623		114		185
135	672.791		899.932		287.052		794.933		1793		498		1688		1088		794		238		275		216		636		1584		104		157
136	528.953		917.733		293.117		695.375		1027		618		1838		1022		924		230		290		226		702		1326		95		171
137	443.114		886.087		402.277		752.046		398		486		1677		817		679		219		349		210		646		1335		103		174
138	330.982		579.517		517.502		770.426		477		254		1193		635		610		252		343		229		682		1306		91		233
139	301.596		603.251		422.492		739.793		409		253		1011		562		596		237		303		438		621		1268		114		199
140	121.412		733.791		378.019		736.729		328		240		916		532		560		245		359		428		629		1343		86		220
141	150.025		864.33		428.557		779.616		341		213		906		503		687		230		332		692		643		1410		95		186
142	207.251		619.074		535.696		807.186		529		363		1596		468		658		215		355		607		660		1506		101		207
143	173.998		423.265		511.438		775.021		861		360		1809		394		721		232		374		814		570		1490		95		195
144	170.904		354.039		460.901		762.768		1114		814		1592		320		738		232		418		747		580		1467		94		188
145	151.571		379.752		483.137		724.476		446		717		1698		272		655		184		260		426		479		1348		97		199
146	182.504		405.464		543.782		758.173		386		437		1302		286		687		232		227		572		469		1276		88		181
147	150.025		411.397		555.911		787.274		354		780		2069		320		711		206		315		445		515		1042		102		194
148	203.384		547.871		549.846		735.198		322		639		2301		333		824		290		325		339		483		1073		72		225
149	203.384		472.712		541.76		802.591		332		392		2063		372		805		292		305		186		415		1155		86		184
150	225.81		601.273		636.771		689.248		344		455		553		321		815		286		271		227		487		1104		86		166
151	200.291		433.154		679.222		869.984		400		483		441		304		757		259		290		184		453		1078		86		206
152	202.611		536.003		602.405		672.4		1289		542		506		325		869		231		378		183		425		1058		132		183
153	211.117		516.225		701.458		658.615		1161		651		672		327		491		246		234		291		436		953		117		145
154	176.318		555.782		608.47		715.286		1276		678		811		295		628		266		238		347		421		1165		214		179
155	210.344		587.428		559.954		699.97		1369		534		1030		307		726		245		160		227		406		1444		287		136
156	214.21		500.402		652.942		631.045		837		598		1094		266		739		290		161		189		373		1385		337		147
157	208.797		482.601		541.76		644.83		510		578		1311		252		371		260		183		225		405		2121		317		141
158	176.318		466.778		600.384		730.603		285		556		1103		270		426		251		212		288		412		2287		244		175
159	167.811		492.49		570.061		764.299		652		418		873		296		646		339		117		293		391		1940		159		166
160	186.371		563.694		586.233		782.679		875		465		779		296		1076		327		46		298		443		1748		159		172
161	229.677		359.973		636.771		824.034		603		343		698		321		1333		381		176		246		464		1539		130		173
162	233.544		298.659		614.534		761.236		597		374		703		240		1001		299		100		296		473		1336		110		173
163	228.904		332.283		618.577		718.35		782		349		719		304		773		347		207		331		468		1448		119		166
164	204.157		318.437		487.18		658.615		739		545		755		261		1237		379		93		268		494		1711		205		170
165	243.597		354.039		475.051		546.803		636		773		800		272		1265		367		243		231		474		1660		165		170
166	204.157		344.15		497.287		467.157		521		923		650		290		918		406		242		233		549		1718		148		164
167	219.624		288.769		535.696		442.65		463		1263		602		312		890		477		146		222		499		1299		121		171
168	231.224		312.504		539.739		347.687		440		2055		636		295		682		399		108		249		508		1503		131		186
169	215.757		261.079		598.362		424.27		510		2423		658		379		419		374		130		291		479		1720		135		171
170	297.729		373.818		642.835		419.675		631		1684		449		319		513		375		151		322		455		1729		166		191
171	307.009		352.061		533.674		448.777		851		1169		438		312		379		403		138		377		446		1662		102		182
172	330.209		413.375		683.265		490.132		885		1078		305		279		621		371		189		280		405		1204		110		196
173	211.89		411.397		614.534		482.474		811		1640		385		261		472		413		142		231		374		910		107		222
174	210.344		375.796		523.567		385.979		755		1064		311		279		332		410		161		223		420		684		133		208
175	195.651		356.017		537.717		402.827		888		357		256		259		356		432		195		387		419		842		101		215
176	194.877		375.796		555.911		471.752		833		858		280		273		362		452		104		338		472		1030		87		184
177	186.371		383.707		545.803		614.196		1204		1453		275		248		348		463		102		356		484		1290		102		180
178	180.958		437.11		537.717		461.03		572		976		279		323		300		417		121		332		480		1048		125		178
179	221.17		393.597		519.524		572.842		689		975		237		287		244		465		107		261		509		902		194		212
180	307.783		518.203		551.868		609.602		702		767		321		279		399		461		143		165		526		910		99		182
181	257.517		510.291		561.975		586.627		662		413		305		297		1287		495		121		127		561		615		160		197
182	266.796		429.198		586.233		703.033		739		655		390		296		691		495		78		113		567		815		149		203
183	316.289		373.818		650.921		827.098		639		560		329		270		459		459		100		185		578		814		200		205
184	336.395		361.951		622.62		834.756		671		448		624		274		499		490		155		109		617		1031		150		175
185	315.516		373.818		618.577		618.791		690		525		817		265		448		484		136		167		721		1022		120		160
186	344.129		385.685		624.642		563.652		609		399		525		247		448		451		168		138		671		682		127		244
187	422.234		474.689		568.04		641.766		619		582		1311		251		604		433		173		189		643		729		153		186
188	242.05		450.955		691.351		404.359		641		1698		1120		262		650		411		161		175		637		567		146		163
189	247.463		439.088		636.771		422.739		705		1567		1073		290		399		474		150		150		654		515		146		183
190	321.702		445.021		663.05		448.777		542		2083		1002		292		400		441		227		186		629		558		128		157
191	446.981		482.601		725.716		361.472		611		1520		415		298		382		406		206		169		638		757		147		133
192	479.46		524.136		705.501		433.46		615		1476		421		418		381		396		187		142		762		748		223		183
193	438.474		472.712		743.91		484.005		806		1397		415		560		383		362		204		199		640		593		233		136
194	399.035		472.712		764.125		424.27		664		1168		426		525		336		337		108		174		635		1399		226		154
195	338.715		445.021		644.856		379.852		910		1640		443		498		338		288		78		188		576		1556		143		158
196	231.224		504.357		602.405		376.789		915		1558		416		439		368		288		127		668		688		1521		188		155
197	286.129		474.689		693.372		413.549		858		1347		430		388		493		308		73		685		684		1697		202		162
198	296.183		591.384		572.083		445.714		977		1195		419		340		675		289		96		684		754		1642		267		196
199	282.263		557.76		630.706		450.309		724		433		425		328		895		302		129		773		599		1309		206		325
200	486.42		674.455		596.341		451.84		532		427		451		313		434		311		134		695		549		1345		246		267
201	453.941		662.587		505.373		427.334		522		964		396		380		407		297		109		776		541		1367		186		269
202	465.54		676.432		545.803		444.182		519		1242		399		453		352		243		138		1031		570		1381		249		197
203	511.166		769.392		628.685		562.12		540		953		379		586		319		326		100		1036		715		1427		218		185
204	441.567		352.061		519.524		508.512		647		685		402		742		345		311		141		1317		736		1191		230		198
205	419.141		288.769		576.126		542.208		636		344		409		719		365		307		425		1303		616		1352		212		192
206	361.915		494.468		521.545		500.853		638		300		424		488		361		469		347		854		701		1705		246		175
207	286.903		415.353		561.975		588.158		535		223		388		419		446		413		148		923		513		1688		218		150
208	318.609		397.552		584.212		464.094		563		264		393		397		392		570		191		766		491		1390		201		178
209	232.77		354.039		547.825		519.233		453		285		387		494		392		536		213		775		697		1469		181		162
210	163.171		350.083		574.104		595.817		462		312		439		513		324		591		252		1047		659		1277		169		205
211	167.038		324.371		491.223		706.096		402		279		345		626		300		329		428		1022		511		1091		130		225
212	169.358		354.039		574.104		961.884		403		269		367		555		349		642		283		1105		481		1014		138		176
213	199.517		352.061		557.932		917.466		411		637		405		571		403		741		138		1117		482		880		121		195
214	192.557		437.11		553.889		925.124		403		999		384		573		438		703		156		1076		578		1179		158		150
215	230.45		375.796		578.147		889.896		467		654		335		444		453		826		208		1033		514		1540		121		169
216	242.05		383.707		495.266		661.678		412		888		309		439		442		733		185		914		533		534		124		164
217	242.823		383.707		563.997		699.97		440		984		633		415		386		825		194		706		633		543		81		158
218	225.037		363.929		551.868		820.971		493		501		1348		596		369		844		209		592		570		691		86		169
219	240.503		389.641		535.696		963.415		423		353		634		721		417		943		184		724		633		603		108		158
220	216.53		365.906		523.567		946.567		435		327		490		451		386		781		167		392		617		612		98		194
221	235.09		413.375		697.415		943.504		455		295		489		465		511		1103		191		303		582		750		101		189
222	229.677		348.106		709.544		885.301		446		246		487		520		503		1048		174		242		642		749		139		211
223	218.077		397.552		683.265		693.843		462		254		505		1300		474		931		188		263		578		469		138		188
224	290.769		468.756		693.372		768.894		400		303		483		1220		821		481		210		326		753		485		150		180
225	324.796		502.38		784.34		580.5		523		323		435		889		979		568		218		493		570		732		136		195
226	332.529		454.911		709.544		520.765		498		258		484		741		1213		452		203		569		536		1169		140		147
227	182.504		466.778		917.758		701.501		422		301		817		835		1362		534		187		529		490		988		180		185
228	225.81		518.203		867.221		583.563		423		258		743		787		1234		567		219		420		483		1486		153		167
229	210.344		439.088		851.049		549.867		479		320		565		1652		1103		415		201		466		432		997		172		146
230	198.744		387.663		770.189		920.529		443		310		596		1842		873		366		232		442		351		697		158		162
231	251.33		484.579		725.716		627.981		411		290		571		2968		690		518		312		479		386		516		144		151
232	235.09		450.955		634.749		632.576		437		314		595		3275		635		840		383		405		379		846		164		169
233	312.422		415.353		608.47		555.993		516		327		518		1647		601		692		248		349		338		831		205		152
234	212.664		427.22		804.554		540.677		561		282		577		2059		652		721		269		405		360		1032		211		177
235	230.45		411.397		737.845		589.69		551		319		631		1765		533		685		249		432		413		907		159		139
236	249.01		445.021		606.448		533.018		412		289		566		1419		596		720		292		431		404		913		193		152
237	218.85		437.11		541.76		542.208		427		312		641		1708		596		647		303		463		417		994		171		126
238	231.224		346.128		341.632		526.892		525		283		656		1242		633		567		333		510		478		814		151		173
239	260.61		478.645		382.062		438.055		533		264		762		1299		568		590		388		508		536		758		150		147
240	271.436		405.464		450.793		480.942		499		229		972		2515		519		880		356		510		466		744		163		178
241	242.05		397.552		430.578		638.703		437		272		1152		2196		560		780		330		530		386		898		148		148
242	296.183		411.397		477.073		511.575		431		292		1096		2328		543		718		328		551		395		933		166		207
243	222.717		423.265		388.127		494.727		415		279		974		1919		627		291		323		558		385		996		178		171
244	241.277		375.796		382.062		594.285		458		232		1044		2179		641		227		351		569		352		917		168		158
245	234.317		385.685		477.073		661.678		369		326		1095		2004		874		278		263		406		362		954		161		158
246	201.837		478.645		456.858		726.008		487		299		1053		1317		982		426		235		431		351		1006		135		137
247	183.278		450.955		545.803		634.108		390		330		1012		1937		1026		410		243		261		303		1105		156		176
248	166.264		460.844		1022.88		627.981		417		335		919		1972		928		714		236		235		406		1087		134		162
249	167.038		551.826		2142.78		689.248		447		316		836		936		819		707		295		205		364		1339		157		196
250	208.797		510.291		1406.96		768.894		467		274		779		1605		812		645		310		173		524		1630		139		207
251	288.449		450.955		942.016		747.451		434		350		748		1533		763		638		343		165		831		1901		130		134
252	266.796		464.8		717.63		618.791		597		385		891		2077		799		734		376		201		877		1820		127		141
253	246.69		431.176		555.911		594.285		454		358		773		1878		885		700		389		228		1709		1409		126		171
254	229.677		330.305		452.815		510.043		457		412		1018		1861		1064		825		417		211		1052		1598		149		137
255	237.41		365.906		551.868		572.842		443		325		911		1732		1228		982		426		240		1289		1543		133		173
256	225.037		397.552		525.588		614.196		398		309		719		1435		1240		942		431		317		1204		1806		151		191
257	243.597		373.818		533.674		600.412		446		237		735		1672		1221		1067		371		187		1328		1617		148		211
258	241.277		456.889		339.611		516.17		457		205		1009		2055		1256		896		316		166		1446		1531		149		261
259	247.463		399.53		388.127		557.525		481		199		1559		1846		1594		813		298		202		998		1495		128		183
260	255.197		454.911		452.815		589.69		512		237		1630		1483		2096		737		284		181		922		989		131		127
261	249.783		409.42		517.502		462.562		584		344		1917		1609		2303		622		305		199		1343		845		149		208
262	275.303		409.42		489.201		536.082		548		416		1652		1549		2299		522		288		224		1235		951		142		216
263	259.063		488.535		444.729		473.284		536		441		1363		1566		2101		431		302		268		741		1187		120		149
264	255.197		448.977		434.621		851.604		522		457		1360		1365		2127		364		305		312		1044		990		133		154
265	258.29		496.446		460.901		1162.53		581		344		986		1346		3958		341		293		392		1478		920		144		172
266	202.611		530.07		487.18		1703.21		566		399		814		1504		4930		532		288		535		1859		1173		122		164
267	194.877		472.712		458.879		1522.47		567		373		1003		1399		5096		554		282		252		1812		1139		160		159
268	170.131		506.335		525.588		1514.81		544		295		1031		1302		4296		440		299		227		2536		1117		165		176
269	173.224		559.738		462.922		1981.97		460		374		1058		1248		4862		463		309		221		2503		1135		132		153
270	177.091		482.601		386.105		2110.63		501		199		1140		1327		4641		490		337		205		1670		1163		159		147
271	221.944		488.535		357.804		2024.86		497		222		1085		1097		4283		619		277		162		1837		1541		158		164
272	176.318		452.933		594.319		2184.15		518		269		1201		1300		4082		705		304		196		2089		1051		145		164
273	230.45		446.999		329.503		877.642		541		367		1869		1457		3940		696		364		202		2070		866		152		133
274	206.477		508.313		456.858		1419.85		510		293		1417		1383		3979		783		348		203		1932		861		178		146
275	233.544		553.804		543.782		1464.27		579		365		1220		1677		4000		1015		336		226		1483		665		163		151
276	218.077		589.406		547.825		650.956		718		396		1193		1601		3927		928		321		224		1473		722		133		146
277	243.597		537.981		557.932		1698.61		568		290		1026		1439		4089		977		282		247		1198		668		134		167
278	276.076		486.557		497.287		1234.52		516		317		1041		1491		4535		1197		297		269		1159		710		121		129
279	297.729		294.703		491.223		1101.27		1047		335		1140		1430		4662		1202		370		246		1273		671		140		170
280	293.863		518.203		503.352		1159.47		811		392		1161		1423		3819		1190		375		192		1110		611		153		182
281	356.502		338.216		460.901		1775.2		816		408		1202		1377		3252		1305		312		238		729		709		131		181
282	299.276		373.818		466.965		1216.14		775		335		1121		1428		3182		1374		327		248		782		692		109		158
283	286.129		318.437		533.674		678.526		775		407		992		1346		3325		1535		371		269		772		653		136		159
284	245.143		308.548		507.395		620.323		1016		325		803		1314		3230		1405		329		246		760		557		130		144
285	227.357		310.526		487.18		678.526		957		317		847		1364		3015		1954		317		266		798		593		127		137
286	240.503		433.154		460.901		736.729		1235		360		824		1334		3067		1750		364		259		793		699		120		131
287	228.13		387.663		426.535		1136.49		1308		361		809		1255		2839		1711		326		237		841		1346		122		102
288	224.264		405.464		392.17		1193.16		1198		406		814		1321		2593		1879		258		194		1024		1066		115		157
289	213.437		357.995		436.643		1162.53		1379		427		763		1345		2444		1672		263		213		1009		915		113		160
290	249.01		389.641		475.051		1082.89		1336		582		852		936		2241		1588		294		239		900		956		126		169
291	240.503		411.397		432.6		1298.85		1089		579		871		896		1969		1643		226		504		948		1326		99		150
292	214.21		415.353		487.18		940.441		1013		675		833		887		1918		1224		292		519		1055		1180		111		154
293	257.517		395.575		507.395		1020.09		929		656		837		1146		2176		1032		279		528		1199		985		98		142
294	255.97		391.619		475.051		1251.37		728		863		509		798		1537		575		261		325		1113		732		106		127
295	245.917		359.973		515.481		871.516		649		705		492		697		1425		691		244		552		1387		707		120		137
296	242.05		357.995		477.073		1085.95		867		699		449		821		1341		2049		266		567		1379		765		117		140
297	285.356		369.862		408.342		1081.35		967		756		407		859		1497		2385		287		537		1105		678		113		156
298	272.983		413.375		416.428		923.592		755		807		455		931		1337		2887		281		309		1638		642		116		127
299	276.85		383.707		369.933		1017.02		595		965		489		1021		1335		2516		256		231		1283		573		118		116
300	288.449		332.283		477.073		1052.25		633		939		414		1073		1228		2450		238		216		1252		512		111		166
301	277.623		367.884		402.277		1236.05		542		915		454		1171		1409		2247		255		166		1219		523		104		99
302	256.743		393.597		434.621		1282		624		790		423		1098		1928		1495		252		304		1166		1029		99		150
303	231.997		338.216		497.287		1200.82		653		718		402		1184		2360		1598		244		396		1030		1078		123		137
304	221.944		415.353		479.094		1242.18		649		725		388		1243		2759		2106		297		355		1292		1196		109		141
305	255.97		397.552		444.729		1442.83		788		871		409		1226		2868		1700		263		347		1654		784		101		136
306	242.05		359.973		517.502		1439.76		1102		804		384		1236		2922		1664		242		253		1924		497		77		136
307	280.716		330.305		503.352		1251.37		1664		831		390		968		2771		1364		281		240		1931		381		116		171
308	250.557		443.043		483.137		1177.85		1715		765		400		907		2713		1384		255		177		1839		464		122		132
309	251.33		401.508		511.438		932.782		1364		685		483		757		2642		1268		245		123		1788		457		98		149
310	286.903		427.22		493.244		966.479		1788		760		518		725		2764		1427		249		150		1598		535		102		131
311	268.343		348.106		537.717		1040		1323		646		555		703		2060		1630		245		184		2790		532		103		135
312	286.129		383.707		513.459		1032.34		1316		578		726		762		1483		1734		279		221		2289		553		100		158
313	238.957		328.327		499.309		1096.67		1825		726		909		776		1245		2168		268		261		2867		657		113		131
314	246.69		413.375		561.975		1108.92		1685		533		887		915		1374		2182		239		243		2427		613		98		211
315	256.743		363.929		695.394		983.327		1031		564		1357		933		1225		2261		238		295		2443		527		93		222
316	262.156		407.442		697.415		983.327		1138		629		1914		861		1146		2906		260		295		2396		699		110		201
317	269.89		452.933		648.899		1131.9		1355		615		1908		802		836		3033		269		291		2214		652		97		209
318	221.944		393.597		650.921		1174.78		2542		487		1723		721		864		2951		234		321		2267		739		122		204
319	257.517		488.535		616.556		983.327		2341		620		1162		1101		829		3195		281		287		2409		545		110		194
320	250.557		413.375		596.341		876.111		3601		552		1174		1274		763		3212		252		286		2379		526		113		205
321	231.997		395.575		598.362		981.795		3838		516		1444		1340		1068		3117		247		303		1967		570		104		171
322	229.677		419.309		679.222		974.137		3707		610		1319		1269		1198		2917		261		408		1885		454		181		163
323	227.357		354.039		608.47		1030.81		3445		609		1010		1243		1277		2806		276		355		1315		499		153		203
324	258.29		344.15		553.889		1087.48		2032		759		949		1125		1334		3150		293		365		1118		641		129		163
325	244.37		397.552		705.501		1099.73		2370		715		1384		1149		1441		3012		265		388		1142		713		103		173
326	226.584		409.42		677.2		1046.13		944		923		1181		1108		1070		2788		292		435		1170		757		117		200
327	249.783		379.752		594.319		778.084		681		821		934		1036		1161		2614		251		428		1120		666		126		144
328	241.277		405.464		608.47		1161		570		1019		1117		1234		1440		2409		275		375		1530		670		123		152
329	247.463		367.884		626.663		1087.48		514		926		1026		1160		1298		2154		284		402		2243		635		137		162
330	238.183		342.172		745.931		1043.06		524		630		1596		1097		1640		2270		321		431		2515		789		160		159
331	212.664		381.729		772.211		824.034		591		558		1704		1018		1436		2147		284		416		2319		951		150		135
332	247.463		363.929		838.92		943.504		793		663		1806		1035		1328		1963		248		313		2120		917		137		142
333	221.17		357.995		766.146		983.327		837		680		1689		1028		1549		1866		282		331		1593		819		161		152
334	215.757		328.327		735.824		1013.96		763		818		1496		1115		1728		1527		250		311		2337		655		162		146
335	222.717		365.906		687.308		1029.28		576		798		1740		1171		1637		1793		259		351		1178		889		146		158
336	225.81		462.822		634.749		1171.72		589		620		1597		1078		1541		1921		284		373		776		931		131		150
337	198.744		381.729		622.62		1303.44		710		596		1514		1147		1684		1636		241		251		805		989		154		174
338	210.344		393.597		612.513		1341.74		650		843		1340		1025		1976		1657		244		266		713		1016		208		134
339	202.611		369.862		594.319		1197.76		672		565		866		983		1726		1734		254		283		677		795		198		123
340	226.584		352.061		630.706		1381.56		764		496		1157		918		1730		1517		269		265		562		780		151		125
341	238.957		314.482		592.298		1327.95		738		533		1134		968		1350		1392		291		333		2335		622		172		131
342	214.984		359.973		539.739		1231.46		696		515		760		1017		1078		1626		281		318		2141		621		176		130
343	236.637		391.619		586.233		1427.51		683		443		469		891		820		1675		261		360		2023		678		145		157
344	215.757		314.482		503.352		1432.1		666		418		505		971		606		1899		291		332		1639		621		147		154
345	221.17		350.083		626.663		1300.38		581		461		551		881		586		1893		263		297		1386		645		159		187
346	200.291		413.375		561.975		966.479		670		364		451		856		576		1917		243		312		2071		942		151		156
347	214.984		369.862		600.384		903.681		746		437		458		881		677		2087		259		366		2058		822		129		148
348	221.944		397.552		600.384		1170.19		881		542		539		899		593		1941		308		346		2015		787		104		158
349	223.49		395.575		695.394		974.137		1021		510		471		923		692		2146		272		352		2101		874		103		143
350	200.291		344.15		703.48		1044.59		1095		557		518		906		878		1984		278		343		1956		985		104		147
351	211.117		326.349		713.587		1069.1		1127		495		493		829		846		1500		290		323		2139		904		97		179
352	208.797		365.906		729.759		1093.61		1141		343		564		821		881		1497		307		211		2091		980		117		167
353	236.637		399.53		701.458		1041.53		1351		392		542		726		931		1174		315		210		1681		801		114		192
354	242.05		322.393		636.771		1167.13		1609		469		560		724		870		1063		317		239		1652		741		116		191
355	251.33		330.305		671.136		1134.96		1708		490		560		861		1024		1289		315		270		1566		655		106		172
356	221.17		409.42		677.2		1105.86		1509		511		497		1088		942		1174		298		212		1854		631		130		238
357	249.783		375.796		606.448		1064.51		1342		360		518		775		941		1596		271		194		1846		1059		116		160
358	228.13		401.508		586.233		1085.95		1301		372		541		630		930		1844		306		219		1814		1045		105		186
359	249.01		369.862		705.501		1102.8		1242		444		510		700		1003		1911		275		233		1790		1012		107		202
360	228.904		389.641		604.427		1141.09		1428		392		558		773		1037		1913		268		232		1684		1120		118		233
361	241.277		342.172		628.685		1156.4		1501		456		650		747		955		1886		262		259		1691		1141		83		190
362	252.877		391.619		695.394		1188.57		1352		384		617		732		999		1827		323		185		1568		1131		103		170
363	237.41		330.305		667.093		1105.86		1505		486		469		661		1279		1709		375		242		1775		1022		107		187
364	245.917		346.128		626.663		1275.87		1604		525		560		619		1675		1534		338		295		1614		1004		110		180
365	234.317		350.083		883.393		1171.72		1392		485		583		749		1367		1524		276		266		1711		635		110		171
366	255.97		411.397		768.168		1282		1653		499		548		805		1384		1553		254		275		1715		689		108		161
367	217.304		346.128		669.114		1234.52		1703		474		632		777		1328		1479		277		264		1602		595		104		145
368	245.917		387.663		814.662		1259.03		1572		545		545		773		1249		1302		302		312		1559		606		92		191
369	253.65		377.774		859.135		1277.41		1660		513		780		763		1305		1239		415		340		1767		673		96		168
370	249.783		379.752		711.566		1297.32		1830		567		532		759		1267		1036		304		418		2084		616		98		154
371	255.197		425.243		719.652		1367.77		1208		598		492		737		1287		1235		349		418		2375		605		98		166
372	242.823		480.623		818.705		1384.62		964		542		440		798		1358		1069		320		453		2337		574		97		182
373	238.183		543.915		1075.43		1410.66		758		537		493		933		1586		890		361		425		2443		598		110		171
374	289.223		322.393		1192.68		1410.66		1896		612		436		929		1472		822		344		453		2492		578		105		196
375	269.116		282.836		840.941		1534.73		1060		581		434		1389		1439		1045		290		340		1457		561		118		236
376	283.809		316.46		628.685		1301.91		1134		605		536		1252		1439		1008		299		419		1372		521		104		206
377	247.463		320.415		600.384		1661.85		1114		604		486		1440		1442		1010		293		489		1430		522		125		199
378	238.183		377.774		632.728		1260.56		1154		628		505		1304		1202		1100		301		595		1107		541		128		222
379	261.383		397.552		614.534		1124.24		1364		450		511		1369		1171		1206		256		458		1412		563		132		267
380	263.703		452.933		816.683		1073.7		1325		502		722		1290		1239		1081		333		434		1214		512		237		228
381	263.703		429.198		705.501		1096.67		1346		606		827		1178		1331		1265		277		345		1565		514		447		237
382	283.036		377.774		624.642		1170.19		1567		507		669		1011		1459		1382		280		369		1824		528		466		236
383	264.476		379.752		634.749		1236.05		1631		434		1444		1270		1208		1312		247		471		1637		499		536		230
384	331.756		357.995		519.524		1211.54		2527		536		618		827		1041		938		218		534		1653		524		567		232
385	293.089		397.552		543.782		989.454		2122		549		1185		849		1156		796		217		535		1509		526		633		218
386	307.783		383.707		614.534		1040		1994		533		2212		637		1055		1183		266		600		1543		551		469		214
387	330.209		399.53		642.835		1018.56		2043		639		2437		599		1011		1310		282		549		1560		549		420		222
388	337.169		359.973		652.942		992.517		1847		587		2374		593		751		1123		245		489		1479		590		401		208
389	311.649		371.84		640.814		1066.04		1496		614		2267		570		949		814		271		597		1506		531		267		248
390	335.622		359.973		598.362		1044.59		1659		690		1993		569		915		651		295		546		1699		559		229		215
391	293.089		403.486		570.061		862.326		1768		646		1725		526		901		709		291		493		1824		654		259		219
392	304.689		352.061		675.179		575.905		1884		534		2380		609		855		640		301		332		1916		640		216		233
393	321.702		445.021		582.19		663.21		1678		510		2518		755		655		718		312		336		1392		593		180		241
394	331.756		397.552		529.631		747.451		1258		488		2336		771		900		797		348		346		1252		590		249		235
395	336.395		468.756		608.47		788.806		1833		538		2315		676		639		746		372		353		1170		581		257		162
396	351.089		393.597		555.911		721.413		2090		487		1989		624		564		755		373		400		1067		630		281		188
397	268.343		320.415		616.556		808.718		1895		579		2410		677		582		689		318		342		1153		685		258		190
398	288.449		462.822		586.233		805.654		1776		522		1881		616		555		685		347		331		1152		556		236		172
399	285.356		391.619		572.083		785.743		1747		607		1606		606		622		626		321		282		1338		610		225		144
400	269.89		338.216		598.362		1062.97		1597		566		1354		650		1042		650		466		319		1221		629		150		194
401	282.263		385.685		598.362		1232.99		1602		542		900		608		1180		676		457		307		1560		696		133		257
402	279.943		377.774		875.307		1197.76		1680		501		693		527		673		617		320		320		1883		748		130		336
403	307.783		369.862		857.113		1202.35		1683		512		758		576		477		694		329		270		1947		899		119		490
404	310.876		359.973		838.92		1369.31		1738		478		913		517		466		675		353		281		1689		913		145		435
405	337.169		320.415		1350.36		1465.8		1908		643		796		551		591		727		327		340		1673		967		202		461
406	344.902		338.216		826.791		1300.38		1887		603		738		512		626		799		385		357		1340		878		126		461
407	340.262		399.53		1174.49		1228.39		1755		661		1393		584		633		796		353		423		1465		793		118		418
408	314.742		361.951		1037.03		1183.97		1567		576		1093		546		978		708		404		385		1358		778		101		329
409	333.302		361.951		772.211		1484.18		2053		414		1296		497		980		724		395		364		1340		805		104		363
410	395.168		375.796		952.124		1689.42		1943		428		1563		573		1080		838		453		431		1460		758		86		298
411	351.089		549.849		913.715		1406.07		2548		446		1488		573		1123		664		340		390		1377		798		107		229
412	331.756		460.844		1338.23		1046.13		2653		463		1284		766		1334		747		324		493		1274		794		104		350
413	334.075		599.295		1285.67		680.058		1782		506		1316		860		975		785		329		414		1310		780		117		442
414	367.328		524.136		2377.28		834.756		1530		460		1469		770		1082		725		319		414		1344		666		101		197
415	337.169		500.402		2931.17		631.045		1474		453		1460		899		948		637		303		410		1301		657		117		162
416	358.048		581.495		1611.13		695.375		1551		658		1588		768		915		613		298		363		1303		713		134		205
417	314.742		591.384		2134.7		560.588		1654		616		1654		747		875		694		289		377		1277		641		170		182
418	331.756		625.008		1776.89		664.741		1635		626		1257		853		597		717		288		398		1457		662		179		170
419	327.889		613.14		2065.97		617.26		1855		664		822		705		566		792		336		366		1409		626		205		192
420	368.875		581.495		1368.55		615.728		2125		622		727		790		805		858		352		347		1509		686		131		205
421	354.182		676.432		782.318		658.615		1765		629		649		719		730		798		374		391		1543		794		106		194
422	327.116		652.698		770.189		735.198		1140		604		800		766		573		810		420		320		1507		1355		94		177
423	307.783		611.163		782.318		669.336		1135		685		752		724		610		758		392		353		1678		2118		97		172
424	334.075		688.3		640.814		782.679		1642		605		671		720		644		821		404		360		1744		2582		83		166
425	333.302		634.897		996.596		928.187		1143		576		733		749		726		774		465		377		1926		2875		105		174
426	317.836		407.442		1930.53		964.947		1504		619		779		766		825		798		477		373		1830		1791		95		157
427	329.436		399.53		2805.83		1035.4		1081		605		906		733		861		900		493		337		1762		2625		94		138
428	337.169		373.818		3958.08		971.074		1014		610		809		756		871		1815		403		347		1848		2015		103		164
429	310.876		381.729		2886.69		943.504		972		597		858		874		863		4362		364		324		1645		2782		117		140
430	325.569		448.977		3028.2		1003.24		806		565		955		899		839		11877		359		315		1601		3732		109		170
431	310.876		500.402		3365.79		928.187		1077		616		1121		867		939		6874		242		326		1383		3158		124		141
432	343.355		520.18		3171.72		1053.78		1038		617		742		843		1038		13987		319		308		1482		1402		139		153
433	341.035		506.335		2777.53		964.947		839		581		733		817		831		12622		498		358		1608		970		156		166
434	320.156		690.278		3012.03		917.466		1837		565		614		832		811		7079		372		355		1561		1295		166		146
435	300.049		717.968		3024.15		951.162		1510		644		648		971		892		3681		349		402		1416		1277		121		137
436	304.689		658.632		3157.57		1009.37		1810		540		859		875		908		6364		262		440		1510		1285		111		150
437	338.715		692.255		2013.41		958.82		1053		599		925		896		939		4239		274		539		1474		1476		118		160
438	330.982		696.211		2510.7		990.985		857		578		882		925		828		2111		322		586		1600		1743		119		155
439	303.916		702.145		2219.6		905.212		884		546		733		899		827		2638		328		783		1691		3036		98		152
440	335.622		522.158		2482.39		971.074		855		635		966		902		742		4414		377		513		1554		2447		140		167
441	315.516		543.915		2943.29		739.793		809		573		931		879		675		3002		384		374		1626		2297		112		145
442	317.062		615.118		4631.24		726.008		512		600		894		966		644		1763		378		350		1410		1868		136		182
443	324.796		611.163		5298.33		871.516		482		553		973		842		596		2261		401		359		1174		1798		146		137
444	313.969		668.521		4916.27		914.402		465		529		840		769		690		3278		332		315		873		2214		112		147
445	289.996		611.163		5397.39		908.276		459		529		824		879		891		3552		367		381		854		2490		109		149
446	341.035		599.295		4683.8		891.427		543		614		1138		931		917		3374		407		385		826		1686		134		110
447	286.129		686.322		3887.33		932.782		536		576		947		974		763		4233		410		377		862		2110		132		134
448	307.009		658.632		3377.92		866.921		636		583		707		903		821		4541		440		393		927		2200		120		149
449	332.529		668.521		2377.28		814.844		671		590		645		862		757		3798		460		373		1984		2175		126		147
450	344.902		721.923		1714.23		773.489		583		551		735		893		832		3653		443		370		1731		1942		92		124
451	288.449		678.41		2775.51		925.124		609		607		811		936		774		3417		424		361		1200		1774		105		147
452	344.129		710.056		3567.94		1050.72		652		632		763		904		793		2024		453		374		1185		1961		97		156
453	326.342		939.489		3683.16		850.072		665		637		766		947		733		2301		468		362		996		1958		114		133
454	369.648		973.113		3327.38		778.084		644		686		646		898		745		1534		455		388		1265		1846		112		188
455	341.035		763.459		3541.66		664.741		701		665		576		799		752		1844		516		463		943		1928		88		159
456	351.089		712.034		3369.83		729.071		698		616		515		837		818		943		501		493		703		1826		127		169
457	363.462		872.242		3553.79		807.186		736		706		565		827		770		1413		467		556		948		1889		104		158
458	351.089		731.813		3964.15		966.479		681		642		663		821		745		1246		415		622		1086		1978		100		170
459	388.208		816.861		3656.88		1007.83		643		553		606		809		767		1784		621		738		1125		2041		97		311
460	360.368		925.644		4051.07		972.605		693		603		862		770		776		1266		753		783		1225		2084		124		259
461	300.049		1341		4505.91		1009.37		633		629		535		821		778		982		995		878		1275		2205		120		259
462	282.263		1089.81		4204.71		866.921		654		676		559		750		819		760		961		820		1265		1995		126		140
463	262.93		1236.17		3410.26		1010.9		816		663		629		713		712		880		643		726		1108		1994		135		114
464	305.463		1475.49		3418.35		785.743		670		722		750		733		640		835		557		717		1052		2137		107		145
465	286.903		1734.59		3426.43		784.211		777		588		630		673		686		602		473		858		1039		2232		111		147
466	310.876		1550.65		3212.15		961.884		978		611		668		708		675		561		426		723		1277		2286		135		147
467	263.703		1657.46		2543.04		983.327		720		585		589		693		809		459		396		604		1070		2223		178		137
468	299.276		1382.53		2241.84		1033.87		923		588		608		669		655		624		491		593		967		2036		133		143
469	283.036		1451.76		2409.62		915.934		782		542		677		721		714		619		591		586		890		2105		185		236
470	292.316		1157.06		2559.21		946.567		564		549		613		763		584		547		728		542		876		1967		216		148
471	293.863		1971.94		2824.03		915.934		927		538		638		1099		656		594		643		511		899		2068		218		93
472	262.156		1558.56		2391.43		891.427		719		565		646		912		646		629		644		546		1002		2127		172		90
473	317.836		1542.74		1710.18		957.289		702		604		707		870		1177		748		721		519		1196		2229		180		126
474	279.17		1178.81		1740.51		963.415		1056		632		628		922		1664		704		967		494		1271		1926		201		137
475	293.863		1068.05		2063.95		1089.01		872		641		623		917		1781		692		900		521		1558		1824		199		120
476	300.049		1028.49		2506.65		1087.48		790		609		670		834		1413		620		1488		487		1522		1495		229		192
477	269.116		1137.28		1906.27		1127.3		1062		704		672		993		953		749		1610		451		2129		1987		186		180
478	304.689		965.202		2781.58		1090.54		1330		792		621		888		1555		718		2385		416		2640		2064		203		126
479	290.769		1135.3		2652.2		1115.05		1142		713		797		875		1274		819		1484		454		1498		1705		274		138
480	310.876		1079.92		2753.27		1027.75		1138		574		1167		986		1214		775		1038		482		2254		1808		270		209
481	308.556		882.131		3580.07		1043.06		1075		576		1042		1009		1123		757		1082		432		1622		1847		212		155
482	306.236		856.419		2712.84		1079.82		1223		571		938		992		1218		752		940		471		1624		1749		166		134
483	322.476		903.888		2401.53		1053.78		1302		579		1014		986		1176		859		895		461		1140		1645		161		137
484	362.688		769.392		5660.18		1064.51		1580		665		973		933		1152		880		841		516		812		1677		127		139
485	339.489		763.459		5162.89		1020.09		1815		622		1198		903		1420		869		708		517		810		1656		123		129
486	363.462		909.821		4237.05		1041.53		1960		562		966		890		996		859		580		499		862		1659		91		149
487	328.662		795.105		2848.28		961.884		1280		622		1120		822		870		843		638		385		817		1424		113		176
488	336.395		676.432		1251.3		925.124		1523		704		1191		908		858		653		694		453		805		1519		98		168
489	338.715		619.074		780.297		869.984		1441		750		1092		862		625		668		823		430		791		674		119		211
490	387.435		727.857		683.265		886.832		1908		658		962		961		545		721		713		436		795		719		104		267
491	420.688		868.286		727.738		954.225		1430		763		887		890		652		803		394		459		827		1141		127		288
492	408.314		816.861		857.113		951.162		1016		704		995		860		658		849		282		484		811		914		137		387
493	369.648		834.662		939.995		1056.85		1062		692		1090		844		618		830		276		472		844		1141		138		272
494	395.941		939.489		937.973		1055.32		1043		576		1020		793		627		648		245		501		800		1026		150		256
495	423.781		973.113		802.533		975.669		817		643		768		884		689		650		216		478		817		1152		169		272
496	416.821		933.556		893.5		1033.87		945		618		971		816		678		686		209		462		872		1142		147		298
497	392.075		994.87		1178.53		1124.24		1249		1092		1184		854		603		704		240		509		853		1281		127		281
498	597.779		830.706		1253.33		1052.25		1073		1129		880		813		637		641		294		559		928		1442		193		299
499	559.886		945.423		950.102		968.01		1052		1008		722		852		628		858		290		539		890		1404		185		301
500	660.418		1028.49		853.07		1064.51		754		1060		594		770		721		806		341		584		898		1433		276		271
501	1063.32		872.242		911.694		1040		737		1155		568		762		678		759		367		494		876		1434		284		280
502	1205.61		931.578		586.233		1027.75		699		1145		556		768		775		770		423		449		899		1566		436		290
503	1255.88		862.352		745.931		1012.43		748		1093		567		749		826		846		414		460		857		1509		371		333
504	1025.43		911.799		774.232		969.542		845		951		854		823		723		940		431		408		912		1560		335		368
505	922.574		996.848		525.588		918.997		1025		945		925		751		730		1056		570		407		842		1605		353		334
506	1185.5		1073.98		701.458		1012.43		1268		852		820		762		693		1052		842		414		941		1573		370		302
507	1129.82		971.135		764.125		992.517		1272		596		775		817		665		997		476		405		946		1565		380		330
508	1298.41		1115.52		661.028		961.884		1645		759		797		871		696		1128		393		356		911		1402		404		337
509	1131.37		990.914		689.329		946.567		1761		780		1287		726		775		800		474		362		864		1408		450		344
510	1057.91		1135.3		673.157		969.542		1756		1597		957		822		792		833		507		378		985		1535		487		319
511	1299.96		1062.12		824.769		1049.19		2204		1852		1076		809		786		892		461		446		845		1610		474		285
512	863.802		1054.21		988.51		1029.28		2374		1673		1142		723		710		1095		388		402		825		1749		335		300
513	757.856		1022.56		1154.27		1024.68		2038		1654		1026		834		1951		1062		417		486		864		1409		261		239
514	549.833		1030.47		1374.62		1043.06		1827		1540		1098		775		1976		1250		454		481		846		1037		221		218
515	549.059		1056.18		1477.71		990.985		2103		1220		900		820		2413		1289		422		573		856		911		284		295
516	535.913		1147.17		1560.59		957.289		1987		1132		866		766		3124		1134		455		584		816		1298		195		234
517	434.607		1277.71		1144.17		1058.38		2121		1043		954		760		1493		1058		310		523		857		1314		226		236
518	437.701		1339.02		667.093		1044.59		1981		858		1110		791		1296		904		322		478		870		1583		214		186
519	507.3		1289.57		584.212		1006.3		2123		764		1129		802		1568		878		264		497		872		1475		256		213
520	500.34		1337.04		604.427		1053.78		2136		727		879		842		1029		936		317		479		897		1265		261		245
521	558.339		1497.25		509.416		908.276		2628		776		955		847		1002		950		290		496		922		1716		347		226
522	588.499		1791.95		533.674		1020.09		2625		870		1171		832		774		854		335		687		956		1455		457		209
523	658.871		1704.93		586.233		1151.81		3352		817		1385		832		847		820		340		531		899		1347		496		173
524	697.537		1716.79		717.63		1067.57		3621		917		1295		802		1003		769		370		511		879		1488		328		221
525	656.551		1714.82		933.93		998.644		3244		819		1487		821		1022		896		352		439		953		1615		298		224
526	658.098		1615.92		1117.89		1055.32		2864		1016		1573		715		876		870		457		546		972		1567		322		192
527	678.204		1853.27		1186.62		1069.1		2633		930		1362		684		733		981		656		630		923		1332		347		219
528	564.526		1740.53		1263.43		975.669		2226		816		1126		743		811		1055		845		583		987		965		339		232
529	566.072		1627.79		1376.64		926.656		2189		672		1326		766		599		1027		722		554		910		1026		247		229
530	593.912		1568.45		1382.7		960.352		1579		711		1662		762		742		1093		638		613		941		896		257		246
531	587.725		1631.74		1346.31		966.479		1967		853		1800		829		756		1193		582		552		914		965		262		204
532	597.779		1602.08		1380.68		889.896		2298		1067		1431		858		951		1269		639		545		951		1540		281		265
533	559.886		1552.63		1489.84		922.061		2527		983		1540		791		1216		1489		660		521		1027		1161		285		247
534	533.593		1420.11		1770.83		960.352		2857		724		1588		855		1140		1601		649		601		954		986		241		221
535	561.432		1667.35		1530.27		1004.77		2729		523		1384		826		1011		1363		636		585		963		838		244		251
536	536.686		1659.44		1423.13		981.795		2762		559		1421		779		1032		1188		689		530		942		1124		289		260
537	563.752		1528.9		1299.82		980.264		2213		574		1149		804		1009		1137		654		562		1041		1399		276		222
538	609.378		1489.34		1148.21		937.377		2392		609		884		825		954		1196		709		543		961		1218		218		244
539	472.5		1400.33		1061.28		918.997		3282		665		853		771		971		1085		758		546		991		1528		211		255
540	310.876		1242.1		968.295		868.452		3314		713		905		846		834		1229		714		484		1015		1083		238		255
541	262.156		1346.93		1099.69		964.947		2797		874		882		795		690		1154		803		519		980		956		202		339
542	257.517		1356.82		984.467		1055.32		2259		800		831		826		855		1325		819		515		974		1015		163		326
543	238.183		1230.24		1065.33		1044.59		2214		680		794		905		962		1097		966		1004		870		1990		156		329
544	388.208		1216.39		1022.88		966.479		1815		656		926		844		932		1121		862		702		858		1551		152		319
545	330.209		1255.95		885.414		1003.24		1828		630		845		911		991		1053		933		609		925		1145		138		243
546	238.957		1285.62		1059.26		932.782		2568		639		933		803		889		921		848		536		1002		1436		128		228
547	266.796		1228.26		1130.01		1043.06		2291		732		829		910		906		807		834		790		895		1168		114		254
548	265.25		1143.21		1117.89		971.074		2120		593		809		843		1018		752		794		651		872		1058		240		209
549	245.917		1279.68		1107.78		989.454		1964		655		945		952		1049		822		675		693		958		1219		238		186
550	267.57		1257.93		1144.17		1107.39		1946		674		771		733		958		800		698		977		982		1347		214		176
551	329.436		1281.66		1099.69		1069.1		1863		460		769		760		994		781		535		825		885		1397		240		246
552	310.876		1358.8		1087.56		1012.43		1904		620		934		862		921		832		487		714		997		1648		221		258
553	358.048		1070.03		1136.08		983.327		1894		725		1060		821		977		955		429		697		871		1600		252		263
554	238.183		927.622		1281.63		1024.68		1876		647		836		873		1177		924		544		636		871		1525		264		254
555	243.597		935.534		1154.27		949.63		1607		685		891		841		987		883		678		645		908		1620		232		254
556	300.049		943.445		1117.89		1007.83		1546		674		1107		755		841		857		706		569		836		1685		240		215
557	289.996		1097.72		1132.04		1110.46		1773		742		1097		769		871		774		654		550		751		1604		258		254
558	302.369		1105.63		1055.22		1035.4		1939		707		1123		733		859		805		586		566		724		1497		219		228
559	406.768		1164.97		1109.8		1009.37		2054		586		1010		849		811		870		609		624		758		1574		292		257
560	463.22		1014.65		1063.31		1092.08		2421		561		1209		849		827		783		608		653		698		1603		208		241
561	538.233		1064.1		1162.36		1183.97		1748		651		1201		778		877		821		621		717		727		1667		186		225
562	594.685		1155.08		1192.68		1079.82		1201		625		1452		806		842		864		629		808		718		1655		174		232
563	552.153		1075.96		1194.7		1300.38		1182		553		1573		812		929		857		647		744		752		1699		191		213
564	522.766		1141.23		1123.95		1329.48		1286		600		1556		759		910		789		578		660		753		1646		215		226
565	715.324		1327.15		1154.27		1141.09		1183		587		1524		840		929		782		606		615		729		1675		233		298
566	622.525		1267.82		1198.75		1255.96		996		653		1602		753		919		783		571		544		705		1781		258		244
567	689.031		1372.64		1097.67		1185.51		1119		708		1605		779		972		857		596		481		672		1877		283		295
568	666.604		1303.42		1212.9		1113.52		1013		572		1798		794		1035		788		650		403		660		1999		317		304
569	775.643		1060.14		1134.06		1038.47		1106		594		1924		787		969		816		617		385		747		2071		261		280
570	871.535		977.069		1196.72		1150.28		1267		655		1813		750		963		801		459		392		769		2069		231		299
571	983.667		1135.3		1283.65		1093.61		858		798		1669		758		917		810		504		468		713		2033		256		283
572	848.335		1430		1115.86		1069.1		1006		712		1632		716		922		757		517		441		689		1897		254		318
573	741.617		1386.49		1117.89		1067.57		1109		464		1611		720		959		832		543		487		752		1963		226		377
574	1078.79		1303.42		343.654		741.324		1099		564		1746		713		906		802		535		485		741		1634		237		331
575	972.84		1251.99		331.525		1118.11		1174		521		953		717		907		844		568		476		769		1519		235		328
576	985.213		1277.71		329.503		1585.27		1290		686		929		822		967		852		542		456		766		1574		258		362
577	1024.65		1469.56		345.675		666.273		1133		1070		978		843		932		839		552		506		784		1486		246		333
578	964.334		1700.97		274.923		816.376		950		1881		743		930		784		748		552		545		792		1529		188		367
579	734.657		963.224		307.267		1021.62		905		1351		797		1025		898		886		545		567		877		1800		184		408
580	749.35		1303.42		256.73		1101.27		1175		708		787		949		1155		859		511		677		914		1794		194		457
581	692.124		909.821		355.783		1021.62		1275		680		782		837		1688		883		586		563		1035		1764		194		373
582	828.229		862.352		309.289		1292.72		1023		751		909		996		1052		816		739		556		1028		1840		194		400
583	721.51		429.198		337.589		2286.77		898		1903		794		1379		852		720		701		515		1037		1617		178		555
584	807.349		490.512		475.051		1569.95		1133		1831		887		1236		754		710		556		481		1301		1501		247		591
585	899.375		587.428		501.33		1061.44		1101		1802		956		1369		735		820		534		495		1679		1380		270		611
586	836.735		528.092		517.502		1225.33		1275		1730		1019		1568		896		812		535		469		1611		1505		233		589
587	713.777		571.605		430.578		1004.77		1297		2871		1101		1523		908		840		511		447		1589		1493		215		638
588	860.708		565.672		392.17		333.902		1300		3282		955		1462		855		827		507		393		1642		1556		225		564
589	839.055		634.897		291.095		519.233		1134		2363		1102		1503		744		777		478		383		1799		1393		240		603
590	896.281		567.649		319.396		1164.06		1081		1216		1209		1454		627		765		486		336		1844		1492		228		561
591	924.894		579.517		398.234		853.136		1020		1890		1285		1406		713		797		440		461		2012		1650		245		614
592	852.202		601.273		426.535		779.616		932		1382		1428		1393		716		719		474		476		2001		1662		276		677
593	1402.81		565.672		365.89		620.323		953		1359		1107		1439		720		743		442		454		1842		1622		267		610
594	1101.21		601.273		327.482		301.737		954		1512		1090		1384		962		763		481		433		1818		1700		251		418
595	1285.26		605.229		323.439		938.909		1052		1552		1146		1414		873		755		510		381		1568		1596		183		398
596	1051.72		597.318		365.89		1661.85		928		1282		1055		1369		756		728		868		393		1443		1584		163		427
597	1072.6		632.919		400.256		470.22		1043		1960		1148		1329		725		690		1091		344		1251		1617		185		397
598	1217.21		644.786		392.17		847.009		728		1822		1357		1341		1038		737		1633		420		954		1639		199		481
599	1493.29		559.738		509.416		560.588		975		2276		1419		1375		1039		760		1504		400		1262		1726		236		467
600	1794.88		585.45		349.718		771.958		1143		1968		1265		1548		925		763		1070		355		1152		1550		235		458
601	1645.63		601.273		428.557		522.297		1055		2022		1294		1620		881		695		1384		338		1504		1554		244		454
602	1680.43		712.034		406.32		454.904		1003		2196		1209		1673		895		711		1207		358		1585		1515		277		477
603	1493.29		621.052		462.922		488.6		1050		1860		1357		1470		920		777		945		391		1694		1559		209		493
604	880.041		646.764		533.674		427.334		939		1925		1492		1405		871		870		705		412		1648		1513		272		398
605	1501.02		561.716		608.47		422.739		961		727		1253		1532		1151		835		705		360		1673		1600		221		353
606	1262.06		640.831		604.427		407.422		805		862		1534		1437		1074		853		558		334		1709		1680		241		335
607	1112.04		619.074		509.416		465.625		919		634		1291		1467		1037		860		545		284		1600		1619		255		344
608	917.934		575.561		495.266		447.245		1087		769		1111		1538		952		836		444		327		1624		1520		257		318
609	1046.31		623.03		398.234		497.79		1048		692		1502		1585		1075		805		538		322		1783		1655		232		410
610	1061.77		664.565		406.32		555.993		1081		606		1454		1859		1019		762		508		366		1787		1627		281		319
611	1017.69		619.074		396.213		422.739		1020		718		1166		2390		1005		810		445		311		1709		1650		272		289
612	967.427		615.118		442.707		488.6		1011		741		1066		2004		886		639		474		294		1889		1452		250		261
613	966.654		593.362		382.062		438.055		949		788		758		1826		984		727		477		333		1853		1550		298		260
614	1295.32		680.388		246.622		343.092		1012		934		717		1682		1076		748		499		355		1332		1412		254		308
615	1555.15		660.609		224.386		477.879		1011		936		676		1716		1007		802		491		341		1337		1865		310		291
616	994.493		557.76		236.515		750.514		931		791		747		1669		1106		715		484		350		1371		1784		309		304
617	952.734		597.318		262.794		1323.36		814		1230		710		1717		970		704		560		362		1275		1341		323		296
618	1183.18		611.163		196.085		957.289		931		727		796		1684		977		708		544		376		1154		1520		370		273
619	1069.51		555.782		264.816		989.454		920		620		721		1911		867		716		540		346		1160		1618		356		262
620	1026.2		490.512		295.138		920.529		783		711		725		1914		893		743		501		359		1191		1819		428		331
621	1120.54		431.176		248.644		755.109		839		1118		760		1721		862		710		478		368		1343		1720		408		330
622	1572.17		454.911		230.45		836.287		877		975		765		1647		979		734		502		369		1437		1774		400		352
623	2001.36		510.291		242.579		1533.19		864		1027		862		1236		957		787		522		371		1503		1645		449		348
624	1843.6		577.539		218.321		1326.42		918		1170		739		1166		1688		722		510		380		1470		1698		399		289
625	1545.1		512.269		250.665		834.756		952		1192		691		2735		2012		765		574		380		1501		1936		347		212
626	1242.73		587.428		250.665		1373.9		1030		575		743		2413		2267		776		378		378		1672		1918		286		200
627	916.388		605.229		240.558		1551.57		1072		804		987		2286		2225		755		283		393		1632		1617		299		214
628	716.097		539.959		240.558		1283.53		1161		798		1003		2378		1392		810		289		444		1618		1231		305		193
629	431.514		597.318		228.429		629.513		1160		797		974		2061		1556		750		209		437		1593		1053		332		152
630	423.781		530.07		218.321		427.334		1084		771		895		2069		1446		839		198		394		1671		1071		302		206
631	397.488		559.738		226.407		585.095		946		821		893		2281		1066		825		174		350		1650		978		269		281
632	381.248		551.826		234.493		424.27		897		804		1061		2448		1959		832		266		372		1310		887		274		269
633	435.381		553.804		222.364		320.117		868		748		914		2119		2104		764		206		410		1082		1194		250		202
634	429.194		534.026		278.966		309.396		843		803		963		1825		1729		765		278		376		954		1299		246		324
635	440.794		599.295		256.73		286.421		911		1077		924		1072		1716		801		306		365		905		1527		248		363
636	487.193		512.269		242.579		356.877		933		1187		806		1631		1621		793		327		378		824		1415		211		452
637	471.727		448.977		228.429		358.409		956		1413		789		1237		1428		753		364		406		903		1489		250		460
638	511.94		532.048		278.966		343.092		1025		1346		758		1146		1189		783		332		381		1208		1786		211		410
639	538.233		591.384		218.321		317.054		1102		1314		755		1059		1417		788		369		411		1247		1865		175		362
640	455.487		526.114		228.429		271.104		1039		1263		807		1211		1323		729		337		329		1053		1851		187		382
641	627.938		587.428		218.321		238.939		935		1519		850		1192		1046		745		267		334		1031		1812		202		339
642	663.511		684.344		264.816		266.509		922		1979		1114		999		1061		764		314		368		898		1756		219		307
643	601.645		615.118		234.493		268.041		807		2350		920		1044		1141		839		294		292		722		1163		189		400
644	294.636		601.273		187.999		294.079		805		2033		1041		944		928		743		312		258		667		963		233		388
645	282.263		626.986		258.751		263.446		850		1730		1213		945		897		920		314		262		687		1033		259		290
646	338.715		621.052		216.3		317.054		1187		2284		1380		1140		829		921		304		283		726		979		304		313
647	373.515		634.897		266.837		473.284		1320		2098		2046		1473		917		816		330		303		666		931		282		291
648	416.048		702.145		222.364		332.371		1069		2885		3808		1436		933		761		362		289		664		1005		256		305
649	395.168		569.627		317.375		358.409		741		1796		3817		1523		935		812		296		266		657		847		272		327
650	426.101		690.278		283.009		344.624		845		1745		3295		1308		776		767		337		279		679		1103		312		374
651	463.22		652.698		278.966		324.712		1224		1453		3356		2306		760		817		330		286		743		1700		308		389
652	581.539		674.455		226.407		353.814		919		1514		2895		2953		848		815		392		207		911		1673		262		387
653	444.661		698.189		266.837		366.067		1046		1255		2926		2490		802		691		333		263		981		1317		211		380
654	382.022		625.008		283.009		307.864		1024		610		2618		2430		848		724		314		244		992		1129		200		417
655	408.314		719.946		303.224		327.776		1105		815		1901		2355		1046		860		289		223		965		1238		193		398
656	412.954		609.185		258.751		294.079		1203		828		2134		2172		1705		743		331		275		872		1545		187		399
657	391.301		638.853		299.181		329.307		1368		743		1425		1706		1823		658		320		379		1120		1512		212		355
658	464.767		656.654		278.966		321.649		1287		663		1285		1409		1669		743		333		365		1019		1694		344		378
659	528.18		704.123		258.751		333.902		1351		631		2038		1971		1528		774		389		420		889		1926		369		399
660	497.247		555.782		268.859		376.789		1423		632		2212		2493		1566		754		341		411		913		1875		362		390
661	521.993		559.738		276.945		418.144		1301		598		3320		2138		1457		705		347		434		962		1689		292		376
662	672.018		577.539		208.214		390.574		1334		546		3230		1966		1139		717		355		393		815		1702		262		322
663	658.098		591.384		268.859		401.295		1359		629		2567		1775		1076		616		277		352		860		1531		245		310
664	614.792		670.499		260.773		433.46		1412		775		2478		2184		885		744		350		310		923		1626		242		380
665	635.671		593.362		268.859		412.017		1310		744		2540		1830		890		733		351		283		1111		1646		231		354
666	663.511		611.163		252.687		413.549		1298		864		2708		2018		836		836		362		356		1348		1737		209		227
667	692.124		676.432		266.837		358.409		1324		740		2729		2897		877		729		356		377		1744		1119		211		194
668	720.737		706.1		258.751		433.46		1316		767		2954		3082		896		718		410		373		1768		1180		216		211
669	802.709		795.105		278.966		359.941		1264		674		2634		3708		818		723		354		371		1441		974		234		216
670	870.762		704.123		285.031		441.119		1104		781		2669		3229		830		819		404		942		1632		1053		253		170
671	801.163		690.278		226.407		415.08		853		807		2818		2197		906		786		422		443		1341		1012		239		157
672	820.496		630.941		212.257		346.156		977		877		2103		1370		904		806		386		331		1394		993		189		166
673	824.362		658.632		262.794		350.751		962		867		1389		1672		933		831		397		444		1437		882		176		201
674	910.201		745.658		236.515		412.017		1026		864		1769		2006		1047		912		389		1026		1558		1085		180		185
675	695.217		690.278		222.364		355.346		1098		812		2371		3059		1017		925		375		1159		1867		1470		294		198
676	512.713		781.26		276.945		346.156		1121		890		2109		3437		1075		827		351		500		1854		1573		324		187
677	557.566		579.517		226.407		284.889		1020		883		1716		3094		819		758		308		751		1743		1358		377		170
678	576.899		597.318		293.117		281.826		987		1057		1890		2813		830		756		386		362		1901		1268		286		219
679	716.097		547.871		260.773		332.371		1052		849		2009		3380		1001		734		370		392		1740		1287		198		196
680	910.201		654.676		222.364		318.586		967		999		2476		2629		831		731		358		400		1488		1364		182		234
681	789.563		791.149		242.579		349.219		950		1182		2042		2697		941		797		386		367		1347		1329		171		252
682	648.818		688.3		262.794		367.599		1003		1210		1742		2705		862		805		389		323		1776		1225		214		237
683	516.58		769.392		264.816		425.802		1016		1135		1830		2617		926		884		372		291		1925		1236		515		182
684	564.526		797.083		270.88		453.372		882		1264		1781		2278		783		821		360		224		1724		1311		355		203
685	539.779		810.928		234.493		387.511		862		1209		2024		2350		892		896		351		333		1428		1375		240		272
686	611.698		836.64		250.665		468.689		1033		1121		1839		2468		965		887		345		348		1280		1312		400		212
687	424.554		795.105		236.515		468.689		1057		1166		2097		2474		956		827		368		309		1231		1354		309		224
688	412.181		799.061		202.149		415.08		837		1116		2195		2546		1166		872		371		308		1726		1139		454		253
689	403.675		793.127		266.837		445.714		970		1134		2078		2339		950		930		418		328		1950		918		424		358
690	419.141		832.684		218.321		471.752		1051		1114		2118		1462		951		912		392		356		1878		1165		359		335
691	439.247		842.574		303.224		447.245		975		959		1907		1071		987		931		363		453		1282		1166		421		344
692	476.367		907.843		250.665		434.992		868		802		1663		1005		965		908		374		409		1027		1174		376		311
693	498.02		793.127		278.966		392.105		856		842		1817		1071		1149		923		379		500		910		1190		335		375
694	472.5		676.432		291.095		473.284		839		926		2007		1036		1103		784		387		534		962		1253		193		298
695	463.994		717.968		250.665		468.689		927		926		1821		1049		1035		889		396		473		1101		1283		173		312
696	510.393		735.769		280.988		424.27		936		757		1865		1048		982		804		341		571		1135		1200		324		287
697	513.486		824.773		274.923		408.954		922		918		1729		1083		932		883		364		585		1087		1200		535		350
698	545.966		733.791		287.052		398.232		947		963		1899		1048		1041		851		391		506		1177		1335		660		271
699	527.406		690.278		218.321		444.182		940		909		1873		1030		1098		983		336		542		1209		1275		419		269
700	484.873		862.352		327.482		465.625		964		1083		1827		952		1049		935		336		563		1344		1317		445		240
701	509.62		866.308		280.988		425.802		1100		1416		1825		977		1012		849		363		558		1186		1327		518		231
702	456.261		1004.76		258.751		375.257		1150		1192		1892		913		1166		855		387		453		1231		1370		372		230
703	433.061		1070.03		276.945		317.054		1051		1189		1804		918		1133		819		412		322		1077		1341		286		247
704	477.914		1006.74		256.73		448.777		1213		1243		1793		870		1209		779		407		303		1055		1357		245		233
705	422.234		1058.16		216.3		425.802		1150		1166		1839		973		800		750		447		313		1195		1376		200		237
706	437.701		1016.63		228.429		385.979		1076		1204		1677		897		1014		746		400		245		907		1185		217		223
707	472.5		955.312		216.3		402.827		1057		1102		1598		879		1040		738		356		342		995		1303		275		215
708	481.78		838.618		311.31		468.689		1083		963		1487		882		1005		804		361		266		931		1174		264		204
709	441.567		729.835		256.73		396.7		1174		1117		1380		1004		1020		770		367		288		883		1060		328		217
710	468.634		704.123		272.902		436.524		1121		1431		1383		900		987		823		361		272		907		1202		354		226
711	463.994		666.543		246.622		634.108		1060		1327		1182		885		1046		758		326		294		1077		1228		379		179
712	499.567		543.915		220.343		496.259		1184		1793		1015		903		1084		794		351		260		1231		1213		333		182
713	492.607		573.583		309.289		462.562		1139		1760		1001		883		989		723		362		224		1354		1149		272		234
714	498.02		547.871		280.988		506.98		1217		1481		998		909		1051		738		324		206		1511		1213		305		169
715	545.966		777.304		307.267		563.652		1160		1368		954		929		1007		879		324		233		1427		1164		291		196
716	519.673		723.901		268.859		661.678		1129		1858		960		887		1105		1012		325		225		1548		1184		283		212
717	532.046		605.229		250.665		666.273		1173		1507		1057		1008		1055		1104		314		309		1305		1174		225		209
718	498.02		698.189		270.88		629.513		1218		1796		1342		1555		1094		1068		349		270		1148		1025		224		196
719	589.272		757.525		303.224		785.743		1063		1412		1178		1317		1132		1003		352		261		1098		1075		244		205
720	576.899		609.185		248.644		850.072		1091		1500		1193		1152		1091		972		335		297		1018		1041		254		199
721	529.726		621.052		280.988		684.653		970		1593		1166		1017		1091		995		351		327		1021		1067		228		202
722	495.7		652.698		280.988		635.64		1208		1012		1250		1098		1175		952		435		317		1236		1054		273		204
723	533.593		585.45		287.052		471.752		1085		743		1384		995		1113		990		406		306		1385		1244		266		201
724	506.526		583.472		268.859		451.84		1184		921		1738		1039		1091		929		415		306		1147		1105		218		208
725	504.98		498.424		260.773		369.131		1131		1138		1461		1793		1054		1044		432		313		1062		1150		254		215
726	473.274		526.114		244.601		416.612		1187		1020		1436		2304		1010		1080		408		296		933		1155		263		230
727	482.553		504.357		268.859		413.549		1115		1024		1174		2676		1015		880		380		333		931		1170		209		201
728	467.86		557.76		270.88		352.282		1010		1064		1241		2273		1069		838		413		256		1158		1016		235		235
729	491.06		607.207		280.988		396.7		1167		1304		1322		2283		1028		966		398		267		1406		1129		266		198
730	488.74		583.472		210.235		438.055		1161		1216		1251		1948		1060		1071		378		292		1483		1088		227		207
731	479.46		547.871		230.45		431.929		1100		1076		1153		1815		997		1052		401		321		1382		972		262		211
732	483.327		543.915		266.837		393.637		1160		1049		1167		1918		1000		1129		433		327		1528		1198		353		213
733	492.607		694.233		291.095		433.46		880		1077		1283		1978		1105		926		466		287		1381		1289		294		203
734	530.5		771.37		240.558		454.904		856		1057		1204		1836		1019		1175		392		222		1427		1245		326		233
735	600.872		613.14		254.708		427.334		813		1321		1157		2016		978		1277		438		257		1314		1196		272		292
736	523.54		650.72		270.88		439.587		892		1569		1115		2088		939		1141		450		260		1210		1144		338		217
737	423.008		640.831		285.031		508.512		1295		1654		1169		1533		992		1211		436		237		1357		1196		348		192
738	405.221		508.313		252.687		470.22		1192		1589		1088		1626		1042		1227		429		275		1427		1066		326		221
739	436.927		476.667		270.88		471.752		1271		1390		996		1621		1020		1172		401		289		1349		1036		305		186
740	508.846		547.871		252.687		412.017		979		1389		899		1376		921		1288		419		288		1189		915		402		194
741	511.166		433.154		287.052		439.587		993		1163		916		1229		935		1312		367		296		1426		1012		397		176
742	511.166		543.915		250.665		421.207		1104		1032		836		1419		957		1201		326		299		1440		1121		401		164
743	536.686		466.778		293.117		439.587		1090		971		874		1518		969		1100		380		357		1514		1166		476		176
744	485.647		603.251		232.472		418.144		1036		977		903		1441		979		1098		358		349		1425		1083		511		216
745	464.767		692.255		291.095		431.929		1052		938		861		1578		974		1193		347		466		1637		1055		443		193
746	420.688		609.185		283.009		493.195		996		943		803		1815		893		1121		324		409		1412		1139		414		194
747	412.181		595.34		258.751		516.17		1029		955		784		1492		988		1167		368		380		1311		1082		446		200
748	474.82		603.251		287.052		480.942		1056		954		788		1161		1015		1168		354		391		1391		1057		512		205
749	474.047		623.03		258.751		467.157		1038		1006		1006		1164		1134		1193		355		318		1191		1034		439		240
750	484.1		670.499		315.353		511.575		1072		742		835		1146		998		1302		363		362		1127		1054		408		225
751	458.58		575.561		305.246		502.385		1049		754		804		1257		1016		1272		359		301		1233		1011		333		205
752	433.834		498.424		319.396		456.435		1055		746		835		1071		977		1181		359		339		1214		1042		375		188
753	496.473		714.012		289.074		399.764		1033		872		975		1099		1137		1129		391		309		1289		1064		361		202
754	450.074		522.158		291.095		465.625		1022		738		1007		1248		992		1036		356		339		1448		1006		489		223
755	442.341		417.331		297.16		412.017		1167		712		984		1236		1069		1023		341		343		1302		1075		433		185
756	470.954		504.357		240.558		536.082		1165		770		897		1281		1002		984		371		358		1263		953		472		255
757	532.819		512.269		232.472		502.385		1115		796		844		1101		1022		803		362		313		917		922		554		219
758	513.486		607.207		258.751		428.865		1181		805		792		1330		956		800		370		410		969		1048		607		200
759	440.794		541.937		258.751		467.157		1082		830		806		1301		891		914		365		353		1132		1006		567		194
760	494.927		462.822		276.945		436.524		1036		1024		813		1155		926		889		303		337		997		1034		518		194
761	484.873		496.446		287.052		462.562		971		850		750		1095		952		925		373		313		1086		1323		517		224
762	467.86		625.008		280.988		415.08		1014		801		819		1121		987		927		326		306		937		1823		554		227
763	486.42		480.623		309.289		741.324		1131		890		757		1260		953		825		327		267		1060		1340		616		221
764	487.193		680.388		280.988		902.149		1041		857		741		1115		957		773		386		281		1221		1487		586		232
765	576.126		636.875		254.708		1102.8		1001		1280		731		1146		1023		716		332		344		1199		1083		489		203
766	545.966		755.547		266.837		1252.9		894		1136		767		1095		1113		806		379		335		1198		1060		510		240
767	597.779		719.946		246.622		1550.04		936		813		818		1049		1133		817		337		298		1050		1022		475		231
768	579.219		615.118		325.46		2167.3		874		853		786		1021		1128		830		367		331		1006		1021		382		208
769	516.58		743.68		347.697		1664.92		895		945		810		1129		1196		909		358		304		1002		951		490		203
770	545.193		712.034		323.439		1724.65		889		904		760		1167		1140		915		355		296		1012		955		431		213
771	545.966		686.322		369.933		1528.6		874		902		818		964		1102		1050		320		249		973		1163		375		213
772	538.233		496.446		359.826		906.744		953		928		738		979		1396		943		330		333		910		1117		419		209
773	532.819		652.698		260.773		1255.96		846		917		890		1012		1758		971		287		364		811		1417		521		230
774	597.779		739.724		341.632		1161		909		923		872		994		1818		1112		312		251		834		1265		438		226
775	535.139		674.455		353.761		582.032		894		966		1091		1114		1949		1099		315		277		1017		1126		413		215
776	583.085		658.632		351.74		964.947		797		891		1222		1972		1919		1022		308		257		988		1026		485		245
777	518.126		648.742		303.224		494.727		749		950		1141		1699		1861		1007		324		222		1082		1032		468		229
778	622.525		636.875		325.46		487.069		722		869		1167		1445		1794		1002		385		247		1026		1008		438		299
779	561.432		803.016		307.267		425.802		915		974		1169		2192		1600		986		329		267		1281		983		442		267
780	569.939		704.123		309.289		467.157		913		924		1769		3143		1787		936		359		303		1700		1158		470		292
781	557.566		694.233		317.375		598.88		731		1026		2386		3120		1766		1103		423		315		1729		1263		492		291
782	592.365		599.295		313.332		805.654		784		1117		2193		2220		1704		1517		232		308		1618		1230		562		326
783	573.806		599.295		386.105		1015.49		809		1209		2369		2046		2338		1998		269		227		1617		1138		532		332
784	539.779		599.295		341.632		1076.76		806		1026		2375		2155		1823		2199		363		222		1518		1023		534		325
785	557.566		553.804		359.826		1125.77		838		1020		1668		2008		2120		2151		417		294		1417		968		555		370
786	569.939		551.826		272.902		1300.38		944		979		1897		2004		2161		2007		382		319		1337		1057		593		407
787	516.58		482.601		367.912		1308.04		850		1017		2100		2560		2071		2130		388		250		1161		1097		596		319
788	471.727		518.203		367.912		1278.94		722		1008		2068		2453		2033		2075		429		248		988		1036		596		323
789	602.419		563.694		323.439		1084.42		763		1053		2056		1891		1847		2531		459		288		952		1068		555		325
790	565.299		563.694		331.525		1334.08		777		1037		1831		1764		1701		2412		420		299		946		1085		549		351
791	493.38		551.826		373.976		2130.54		709		1118		1822		2055		1555		2419		371		240		910		1227		545		375
792	507.3		569.627		278.966		1713.93		742		1115		1698		2136		1619		2277		369		267		868		1226		536		321
793	506.526		571.605		248.644		1272.81		665		1148		1619		1854		1716		2184		392		317		864		1296		558		360
794	522.766		597.318		246.622		1061.44		736		1120		1591		1314		1465		2377		397		264		1220		1224		586		339
795	524.313		648.742		297.16		1136.49		797		1103		1589		1501		1336		2343		415		222		1170		1368		557		367
796	508.846		541.937		293.117		1061.44		786		1165		1754		1147		1453		2168		413		305		975		1224		511		311
797	527.406		545.893		285.031		1519.41		721		1114		1957		1230		1398		1609		426		261		994		1445		436		280
798	518.126		567.649		303.224		1674.11		742		1169		1888		1281		1325		1781		412		238		1144		1514		427		245
799	554.473		638.853		214.278		1946.74		746		1059		1820		1384		1300		1229		421		281		1032		1431		406		246
800	582.312		662.587		242.579		1585.27		740		1162		1933		1834		1458		1052		380		294		967		1322		431		299
801	573.806		666.543		327.482		1087.48		699		1136		1794		1407		1813		1141		357		301		1646		1278		471		324
802	507.3		636.875		285.031		1220.73		743		1171		1713		1315		1378		1288		322		306		1314		1270		383		321
803	528.953		696.211		307.267		1277.41		762		1209		1555		1262		1424		1439		314		277		1013		1414		350		281
804	486.42		658.632		303.224		1030.81		764		1102		1239		1246		1770		1493		309		284		1020		1400		359		276
805	510.393		652.698		315.353		1226.86		711		1117		1149		1193		1670		1441		312		252		933		1441		362		278
806	491.06		727.857		317.375		1361.65		761		1105		1118		1079		1458		1248		383		201		1045		1297		356		302
807	498.02		692.255		301.203		1122.71		699		1088		1007		1204		1544		1135		451		290		1198		1296		374		342
808	590.045		723.901		327.482		1024.68		754		1150		976		1212		1509		1258		365		327		961		1266		359		350
809	553.699		650.72		305.246		975.669		904		1120		930		1149		1490		1602		422		284		937		1282		327		298
810	528.18		532.048		323.439		1072.16		940		1042		1005		1059		1336		1169		394		219		881		1279		288		332
811	515.806		704.123		311.31		1124.24		976		1016		1085		1011		1434		1138		407		232		1005		1130		310		317
812	570.712		632.919		331.525		1018.56		949		1019		1120		957		1250		1098		387		247		1167		1170		292		360
813	552.926		605.229		323.439		1150.28		812		842		990		986		1105		1083		419		219		1194		1215		258		349
814	566.846		700.167		297.16		1052.25		758		900		813		973		1177		1381		437		297		945		1199		314		326
815	479.46		654.676		321.417		1052.25		757		739		780		958		1111		1345		399		287		1348		1158		290		348
816	553.699		706.1		289.074		817.908		787		748		800		1009		1156		1227		406		321		1418		1146		383		306
817	504.207		660.609		317.375		736.729		855		875		838		995		1143		1352		397		324		1477		1339		268		332
818	552.153		591.384		309.289		468.689		953		821		869		1095		1097		1220		380		317		1206		1539		305		317
819	559.886		634.897		355.783		461.03		1017		859		847		1281		1084		1032		403		334		1010		1558		271		287
820	532.819		565.672		285.031		447.245		960		854		873		1253		1075		998		346		329		1292		1572		218		255
821	506.526		569.627		280.988		605.007		1014		799		860		1218		1177		971		403		268		1544		1614		227		237
822	514.26		609.185		283.009		585.095		1032		816		949		1312		1201		1279		392		279		1587		1655		213		214
823	513.486		534.026		278.966		479.41		993		795		916		1312		1120		1026		366		268		1539		1711		229		215
824	504.207		654.676		297.16		554.462		1208		854		880		1337		1040		966		395		281		1536		1433		194		223
825	501.887		678.41		325.46		467.157		984		951		855		1249		1137		934		388		285		1580		1712		205		204
826	531.273		719.946		321.417		496.259		911		1000		911		1385		1311		1059		386		333		1636		1765		215		215
827	509.62		749.614		329.503		563.652		1122		861		889		1441		1356		1237		401		334		1585		1503		200		206
828	516.58		676.432		309.289		655.551		1059		910		804		1371		1439		1212		419		298		1530		1523		279		245
829	539.006		660.609		349.718		591.222		1048		894		802		1548		1567		893		422		290		1385		1555		283		231
830	574.579		666.543		285.031		614.196		1024		913		690		1393		1473		954		407		252		1344		1673		400		261
831	518.126		710.056		321.417		680.058		985		963		733		1091		1507		859		391		209		1159		1721		367		288
832	521.22		708.078		307.267		611.133		1037		941		749		1134		1217		818		406		147		1306		1724		295		356
833	532.819		771.37		390.148		664.741		974		885		727		922		1052		780		423		187		1352		1845		325		372
834	542.873		721.923		351.74		666.273		978		962		704		787		1062		886		390		210		1484		1651		376		343
835	511.166		735.769		299.181		488.6		1030		955		736		1308		996		864		353		209		1356		1643		385		337
836	516.58		785.215		321.417		508.512		972		993		850		1271		940		951		400		231		1380		1475		423		347
837	473.274		739.724		287.052		485.537		969		990		829		1347		898		910		415		259		1472		1764		446		355
838	552.153		617.096		351.74		401.295		998		916		797		1241		888		918		349		307		1236		1784		418		327
839	508.073		644.786		287.052		372.194		923		876		829		1107		937		867		344		302		1189		1805		525		435
840	559.112		656.654		321.417		453.372		879		903		901		1115		1103		983		391		291		1403		1778		435		366
841	577.672		536.003		327.482		554.462		819		951		947		1098		1056		942		431		287		1446		1971		519		356
842	559.886		563.694		345.675		555.993		880		994		1081		1117		1241		842		446		294		1483		1840		773		366
843	503.433		607.207		355.783		600.412		923		939		991		1074		1343		895		414		319		1474		1988		777		373
844	526.633		623.03		341.632		609.602		1171		793		977		1104		1693		935		415		244		1314		1827		577		339
845	569.939		652.698		345.675		618.791		963		751		942		1471		2066		918		409		255		1337		1650		664		340
846	586.179		611.163		301.203		614.196		895		795		983		1131		1968		940		469		274		1374		1671		662		306
847	536.686		680.388		301.203		660.146		864		910		886		1195		1693		964		423		273		1485		1541		591		297
848	585.405		619.074		367.912		482.474		936		815		893		1223		1696		975		455		333		1288		1500		569		248
849	558.339		729.835		301.203		620.323		838		870		978		1289		1963		1055		446		257		1629		1726		480		277
850	542.873		876.198		337.589		542.208		945		905		1225		1187		1982		953		445		238		1786		1706		577		332
851	573.806		884.109		398.234		454.904		914		966		1298		1084		1785		964		427		300		1826		1768		595		322
852	594.685		838.618		291.095		410.485		979		889		1134		1127		1821		965		427		259		1769		1549		615		472
853	532.046		884.109		327.482		378.321		1142		917		1020		1159		1740		962		433		332		1866		1607		601		527
854	553.699		925.644		339.611		367.599		1132		942		1153		1246		1841		912		404		279		2157		1627		554		525
855	543.646		1026.52		325.46		424.27		1071		930		1114		1277		1461		937		448		304		2066		1621		552		565
856	576.126		959.268		317.375		399.764		1111		1003		1189		1224		1058		975		458		239		1691		1632		560		534
857	564.526		915.755		329.503		445.714		975		979		1200		1232		1159		852		441		277		2025		1769		478		573
858	558.339		925.644		307.267		618.791		1137		925		1220		1188		1245		924		441		282		1742		1732		482		536
859	522.766		949.379		272.902		519.233		1060		952		1141		1134		1285		900		459		301		1201		1687		424		487
860	547.513		840.596		331.525		557.525		1034		1009		1161		1115		1822		862		483		285		1587		1632		483		500
861	534.366		862.352		258.751		580.5		1128		952		1113		1075		2120		830		430		249		1988		1622		548		585
862	532.046		915.755		272.902		709.16		1066		915		1162		1091		1843		858		416		256		2047		1334		453		519
863	532.819		840.596		238.536		686.185		1121		900		1240		972		1585		879		414		309		1987		1017		537		529
[truncated: 637 more rows]
